# Supplementary material for: Multiomics Analysis of Liver Molecular Dysregulation Leading to Nonviral-Related Hepatocellular Carcinoma Development
Source: J Proteome Res. 2025 Feb 21;24(3):1102–17. doi: 10.1021/acs.jproteome.4c00729 (PMC11894656; doi:10.1021/acs.jproteome.4c00729)
Supplement: Supplementary file 2 — pr4c00729_si_002.xlsx [file pr4c00729_si_002.xlsx]

## Sheet: Table S1
Table S1: Quantification and quality checks from total RNA preparation to sequencing
	Total RNA			Library				Sequencing
Sample	Concentration (ng/ul)	Volume (ul)	Quality	Input (ng)	Cycle	Concentration (ng/ul)	Volume (ul)	Pair reads	>=Q20(%)	>=Q30(%)
3008	2520	30		200	14	25.6	10	82172988	96.7915	89.841
3114	1388	30		200	14	31.8	10	78303007	96.6955	89.45
3339	240	30	qualified	200	14	45.6	10	75725820	97.0615	90.252
3441	3380	30	qualified	200	14	15.3	10	76694127	96.5805	89.2725
3345	420	30		200	14	52.2	10	86930297	96.8885	89.7925
3460	500	30		200	14	38.8	10	86632875	96.5945	89.073
3570	1630	30		200	14	40.6	10	76140599	96.2455	88.3925
3661	2660	30		200	14	10.5	4	70717361	96.4285	88.7965
3702	982	30		200	14	40.6	10	79703135	96.6285	89.223
3746	1474	30	qualified	200	14	28	10	78500806	96.185	88.2865
3750	788	30	qualified	200	14	17.5	10	89881805	96.258	88.4875
3780	1544	30	qualified	200	14	31.4	10	76529226	96.2925	88.553
3814	518	30		200	14	43.6	10	108063156	96.6795	89.41
3833	1490	30	qualified	200	14	4.28	10	88603777	95.447	87.511
3845	15	30	qualified	200	14	15.2	10	111751120	97.618	91.3915
3902	280	30		200	14	32.6	10	115196499	96.7065	89.2665
3983	74.8	30	qualified	200	14	1.46	30	88269054	94.6745	85.944
4097	564	30		200	14	2.61	30	95106716	96.4085	89.036
4126	2820	30		200	14	6.69	30	106966174	96.0055	88.2245
4187	2140	30	qualified	200	14	4.73	30	103207703	95.416	87.097
4293	2680	30		200	14	10.5	30	94729949	96.6215	89.3295
4321	124	30		200	14	15	30	100771105	96.422	88.8905
4343	200	30		200	14	14.6	30	91156198	96.5465	89.1465
4404	532	30		200	14	16	30	104091812	96.6375	89.414
4455	1296	30		200	14	14.3	30	92873168	96.5585	89.238
4469	460	30		200	14	26.4	30	95609762	96.805	89.758
4512	34	30		200	14	41.4	30	108642657	96.8785	89.8045
4610	340	30		200	14	13.2	30	95532104	96.4025	89.013
4636	34	30		200	14	36.6	30	86668926	96.556	89.356
4646	684	30		200	14	20.4	30	90974511	96.5005	89.0095
4658	126	30	qualified	200	14	0.944	30	52035314	96.9225	89.7925
4687	956	30		200	14	23.8	30	78701684	93.707	84.597
4699	12.4	30		200	14	38.7	30	81650251	96.8675	89.977
4716	320	30		200	14	23.8	30	83788576	93.799	84.7
4737	82	30		200	14	27.7	30	64105925	94.47	85.74
4742	10.8	30	qualified	200	14	25	30	73101591	96.648	89.7325
4845	2960	30		200	14	15.5	30	77162125	93.2025	83.7025
4877	850	30		200	14	16.4	30	85000540	93.988	85.0495
4896	2760	30		200	14	10.4	30	71473658	93.0315	83.4895
4956	948	30		200	14	17.9	30	83478664	96.2825	88.4245
4971	500	30		200	14	22.9	30	81525745	96.283	88.434
4983	360	30		200	14	24.5	30	76518296	96.838	89.8605
5007	771.8	30	qualified	200	14	11.4	30	76617018	96.0555	88.1715
5025	9.3	30	qualified	200	14	1.9	30	92073339	94.2075	85.4545
5097	13	30	qualified	200	14	3.62	30	85245659	96.539	89.3985
5108	74	30		200	14	18.9	30	81783229	96.463	88.6145
5126	726	30		200	14	19.3	30	80117466	96.464	88.7225
5136	832	30		200	14	13.7	30	72013897	93.9035	84.62
5142	86	30		200	14	24.1	30	74779978	94.2385	85.424
5150	1214	30		200	14	14.1	30	98826562	97.058	90.468
5171	1740	30		200	14	6.49	30	67755182	94.1525	85.197
5181	570	30		200	14	14.7	30	90829406	95.9035	88.0375
5221	638	30		200	14	14.2	30	79618375	96.475	88.927
5229	190	30		200	14	14.2	30	78425919	96.4825	88.946
5231	1000	30		200	14	10.2	30	77436587	96.339	88.565
5233	1434	30		200	14	13.2	30	85560542	96.5505	89.1085
5258	280	30		200	14	19.3	30	75462912	96.2585	88.41
5294	1658	30	qualified	200	14	4.63	30	94305888	96.1855	88.6235
5312	46	30		200	14	21.9	30	75198194	96.9785	89.9695
5317	670	30		200	14	12.6	30	78894306	96.348	88.987
4398	538	30		200	14	15.7	30	83453391	96.781	89.5585
3234	946	30		200	14	12	30	96266820	95.577	87.4535
4889	812	30		200	14	10.9	30	74927582	96.7305	89.4745
4177	596	30		200	14	9.45	30	127604992	96.598	89.048
2855	1328	30		200	14	15.9	30	123912242	96.9105	89.884
2643	972	30		200	14	13.3	30	121029165	96.7965	89.5275
5116	2020	30		200	14	10.7	30	127822387	95.8125	88.18
3748	886	30	qualified	200	14	4.3	30	88782036	95.358	87.342
3112	162	30		200	14	17.8	30	74380535	96.423	89.195

## Sheet: Table S2
Table S2: Information on the material used for metabolome analysis
Sample	Amount (mg)	50% Acetonitrile Solution（v/v） (µL)	Group	Dilution ratio (Cation) §	Dilution ratio (Anion) §
4187	25	1200	Healthy control	1	2
4293	20	900		1	2
4455	40	1500		1	2
4512	33	1500		1	2
4658	32	1500		1	2
4699	29	1200		1	2
4742	26	1200		1	2
4983	20	900		1	2
5126	13	600		1	2
5136	14	600		1	2
5150	26	1200		1	2
5231	29	1200		1	2
5233	36	1500		1	2
3008	33	1500	CLD	1	2
3114	29	1200		1	2
3339	21	900		1	2
3441	15	600		1	2
3345	20	900		1	2
3460	23	900		1	2
3570	26	1200		1	2
3661	27	1200		1	2
3702	37	1500		1	2
3746	27	1200		1	2
3750	21	900		1	2
3780	37	1500		1	2
3814	24	900		1	2
3833	28	1200		1	2
3845	23	900		1	2
3902	21	900		1	2
3983	23	900		1	2
4097	27	1200		1	2
4126	35	1500		1	2
4321	22	900		1	2
4343	34	1500		1	2
4404	20	900		1	2
4469	26	1200		1	2
4610	38	1500		1	2
4636	21	900		1	2
4646	24	900		1	2
4687	26	1200		1	2
4716	25	1200		1	2
4737	23	900		1	2
4845	27	1200		1	2
4877	27	1200		1	2
4896	20	900		1	2
4956	30	1500		1	2
4971	26	1200		1	2
5007	25	1200		1	2
5025	16	600		1	2
5097	21	900		1	2
5108	18	900		1	2
5142	14	600		1	2
5171	22	900		1	2
5181	38	1500		1	2
5221	21	900		1	2
5229	20	900		1	2
5258	28	1200		1	2
5294	36	1500		1	2
5312	32	1500		1	2
5317	18	900		1	2
4398	21	900		1	2
3234	25	1200		1	2
4889	20	900		1	2
4177	37	1500		1	2
2855	40	1500		1	2
2643	34	1500		1	2
5116	31	1500		1	2
3748	26	1200		1	2
3112	40	1500		1	2
§ Dilution ratio for measurement

## Sheet: Table S3
Table S3: Results of differential gene expression analysis between control and CLD
gene	baseMean	log2FoldChange	lfcSE	stat	pvalue	padj
MT-RNR2	3587.39	5.76409	0.902313	6.38813	1.68e-10	3.4e-07
MT-RNR1	3526.12	5.76404	0.917657	6.28126	3.36e-10	5.95e-07
AC114546.3	7.7417	5.70696	3.73314	1.52873	0.126332	0.469062
AC011455.2	4.78006	5.00314	2.09927	2.38328	0.0171592	0.155978
AC068831.3	4.45156	4.86058	3.72243	1.30575	0.191636	0.567538
ZNF402P	6.28837	4.52066	1.11978	4.03709	5.41e-05	0.00380732
AC133550.2	5.43181	4.51443	1.1707	3.85617	0.000115179	0.00659707
STMN2	39.9511	4.45739	0.730524	6.10163	1.05e-09	1.24e-06
AL035461.3	2.93024	4.32275	1.97526	2.18844	0.0286374	0.208776
KRT23	316.204	4.26854	0.577881	7.38654	1.51e-13	2.14e-09
AC007383.2	3.05695	4.20765	3.17848	1.32379	0.185572	0.561488
AC091180.3	2.64105	4.17335	2.07961	2.0068	0.044771	0.270247
INO80B-WBP1	22.61	4.07422	1.4508	2.80826	0.004981	0.0733618
LINC02411	2.39328	4.0515	1.04551	3.87515	0.000106557	0.00623416
CCDC187	50.1143	4.0271	0.618666	6.50932	7.55e-11	2.12e-07
AP002893.1	2.28794	3.94452	2.81713	1.40019	0.161456	0.527494
ZFAT-AS1	2.2867	3.87633	1.00215	3.86801	0.000109725	0.00636181
AC111149.2	12.12	3.86848	0.71556	5.40622	6.44e-08	2.74e-05
IGHV1-58	3.0497	3.79162	0.831601	4.55942	5.13e-06	0.0007345
AC008763.3	1.96162	3.75426	3.73472	1.00523	0.314786	0.700095
LOXL4	3040.91	3.72863	0.63473	5.87437	4.24e-09	3.81e-06
AC025262.2	3.21569	3.70085	1.0278	3.60076	0.000317287	0.0133666
AP006248.4	3.56019	3.69307	1.66581	2.21699	0.0266239	0.200702
NMRAL2P	6.52021	3.68683	0.7576	4.86646	1.14e-06	0.000245892
ADAMDEC1	7.15433	3.63065	0.819607	4.42974	9.43e-06	0.00114276
TRIM40	75.8108	3.61971	0.84154	4.30129	1.7e-05	0.00170725
COMP	9.61061	3.5799	0.717264	4.99105	6.01e-07	0.000149347
AL590666.2	5.80736	3.54855	0.837032	4.23944	2.24e-05	0.00205601
ARHGAP40	2.57147	3.44552	0.962472	3.57986	0.000343773	0.0140442
POU4F1	6.36562	3.44066	0.841533	4.08856	4.34e-05	0.00319649
GABBR2	16.8264	3.43757	0.677332	5.07516	3.87e-07	0.000110879
AC099548.1	1.55677	3.43128	2.23551	1.5349	0.124809	NA
AC136628.4	1.55482	3.42986	3.73519	0.918255	0.358486	NA
AC084759.3	2.90894	3.41017	1.18833	2.86971	0.00410845	0.0658472
TBC1D3C	2.1231	3.39945	2.56197	1.32689	0.184546	0.559599
LLPH-DT	1.79554	3.39538	1.65678	2.04938	0.0404247	0.254279
AKR1B10	1086.74	3.3707	0.542315	6.21539	5.12e-10	8.54e-07
LINC02864	1.69722	3.31699	1.7183	1.93039	0.0535585	0.297295
LDLRAD1	3.23664	3.30878	0.859402	3.85009	0.000118074	0.00669791
AKR1B15	1.99958	3.30147	1.06551	3.09849	0.0019451	0.0417151
LINC02635	3.81736	3.30011	0.730069	4.52028	6.18e-06	0.000849996
IGHV4-31	2.05873	3.29368	1.1363	2.8986	0.00374828	0.0623291
LINC01235	2.24807	3.27078	0.902233	3.6252	0.000288733	0.0125362
PRAMEF33	22.3823	3.258	0.700546	4.65066	3.31e-06	0.000532684
IGHV3-20	3.10938	3.22808	0.827162	3.90259	9.52e-05	0.00569243
LPAR3	11.3126	3.21719	0.748227	4.29975	1.71e-05	0.00171303
MYH4	2.06807	3.21548	1.21977	2.63614	0.0083854	0.100271
PRAMEF15	3.78253	3.20791	1.08582	2.95436	0.00313315	0.0559038
AC008695.1	1.7279	3.20386	3.73559	0.857659	0.391081	0.758625
SLC51B	19.1525	3.18955	0.518572	6.15063	7.72e-10	1.04e-06
AL365181.3	26.5463	3.16833	0.553503	5.72414	1.04e-08	7.56e-06
IGKV1-8	2.74955	3.12896	0.75551	4.14152	3.45e-05	0.00276284
IGKV1D-33	7.33632	3.12319	0.722285	4.32405	1.53e-05	0.00158071
AL365181.2	6.44587	3.11587	0.789586	3.9462	7.94e-05	0.00505881
AL442636.1	2.0277	3.1028	0.945021	3.28331	0.00102594	0.0280439
CNIH3-AS1	2.78281	3.09218	1.02994	3.00228	0.00267965	0.0502803
LINC01446	4.16466	3.09065	1.18111	2.61673	0.00887774	0.104441
PCDHA5	5.26907	3.06729	0.620232	4.9454	7.6e-07	0.000175155
TRIM31	56.2574	3.05962	0.515329	5.93722	2.9e-09	2.74e-06
IGHV1-69	1.15723	3.05715	1.10556	2.76525	0.00568784	NA
IGKV2D-40	1.3986	3.04415	0.917535	3.31775	0.000907462	NA
SLC6A11	129.884	3.04196	0.60768	5.00586	5.56e-07	0.000140778
ACKR1	39.487	3.02212	0.454219	6.65345	2.86e-11	1.16e-07
FGF19	35.8363	3.01759	0.802304	3.76115	0.000169133	0.00878254
IGKV3D-15	4.39924	2.96119	0.773504	3.82828	0.000129043	0.00715972
EEF1A2	122.268	2.95917	0.668378	4.42739	9.54e-06	0.00114276
AC012414.2	1.48246	2.95871	3.73609	0.791927	0.428403	NA
IGLV6-57	12.4626	2.92309	0.50269	5.8149	6.07e-09	4.91e-06
AC020922.1	1.50349	2.92161	0.787737	3.70887	0.00020819	NA
AC007326.4	1.76467	2.91098	1.88562	1.54378	0.122642	0.462265
AC024940.5	2.04819	2.91093	0.801534	3.6317	0.000281556	0.0123154
TBC1D3F	4.48015	2.90875	1.62896	1.78564	0.0741571	0.354819
IGKV2D-29	9.87436	2.87713	0.627291	4.5866	4.51e-06	0.000675825
WFDC2	72.2361	2.87483	0.558217	5.15002	2.6e-07	8.03e-05
AL589182.2	1.44033	2.84442	0.86962	3.27088	0.00107215	NA
SLC7A5P1	1.00154	2.81652	2.08433	1.35129	0.176604	NA
AC005034.3	0.994216	2.80652	3.18886	0.8801	0.378805	NA
CXCL5	56.4542	2.80429	0.585033	4.79339	1.64e-06	0.000314152
LINC01234	1.31006	2.79696	1.08559	2.57645	0.00998204	NA
UBD	784.547	2.79418	0.45288	6.1698	6.84e-10	9.69e-07
AL139241.1	256.642	2.78463	0.641682	4.33958	1.43e-05	0.00150458
GPC3	303.931	2.76615	0.445794	6.20501	5.47e-10	8.61e-07
AC020909.3	0.95015	2.74396	3.73661	0.734344	0.462739	NA
IGLV3-25	28.7424	2.7436	0.444169	6.17693	6.54e-10	9.69e-07
ZNF322P1	1.8516	2.73745	1.06127	2.57941	0.00989704	0.111532
OR2I1P	1340.24	2.72867	0.454741	6.00049	1.97e-09	1.99e-06
LINC02109	2.20127	2.72811	1.0698	2.55011	0.010769	0.116897
AC092115.3	0.932495	2.7135	3.73669	0.726177	0.46773	NA
CCL20	247.99	2.71088	0.655141	4.13786	3.51e-05	0.00277982
IGLV9-49	4.98427	2.71	0.615047	4.40617	1.05e-05	0.00122817
TMEM132C	19.0824	2.69832	0.541593	4.9822	6.29e-07	0.000150103
AC010616.1	0.917463	2.69425	2.24516	1.20002	0.230131	NA
AL358334.4	2.31652	2.6921	0.947435	2.84146	0.00449078	0.0692985
PRAMEF4	1.31131	2.68457	1.06592	2.51855	0.0117839	NA
LINC02470	6.8443	2.68442	0.723646	3.70957	0.000207608	0.00995955
IGKV1-39	12.1199	2.67779	1.00073	2.67583	0.00745435	0.0931859
MTCO1P12	26244.4	2.67147	0.583018	4.58214	4.6e-06	0.000683186
AC111149.1	1.06541	2.66989	1.00242	2.66346	0.00773415	NA
LINC01186	2.14054	2.66081	0.754828	3.52506	0.000423394	0.0159966
LINC01182	7.30441	2.65204	0.885867	2.99373	0.00275592	0.0512911
TERT	1.65494	2.64763	1.1844	2.23542	0.0253897	0.195346
AL008638.6	2.32401	2.64729	0.692719	3.8216	0.000132591	0.00728529
AL445524.2	0.882886	2.64131	3.63009	0.727615	0.466849	NA
LINC01435	8.54905	2.63181	0.835071	3.1516	0.0016238	0.0371274
CST2	1.29828	2.62911	0.946649	2.77728	0.00548165	NA
AC104116.1	1.50668	2.61464	1.48585	1.7597	0.0784592	NA
AC073218.1	2.32886	2.60483	0.721066	3.61247	0.000303292	0.0129652
IGKV6D-21	3.66985	2.58689	0.741662	3.48796	0.000486716	0.0173577
AL596330.1	1.6492	2.58427	1.02574	2.51941	0.0117552	0.123165
GABRA5	9.35228	2.57801	0.868871	2.96708	0.00300642	0.0542857
NETO1	1.61505	2.57001	0.862823	2.9786	0.00289565	NA
SMIM31	3.46422	2.56179	0.987747	2.59357	0.00949844	0.108676
WBP1LP1	1.39343	2.5541	0.754341	3.38587	0.000709526	NA
SLC7A5P2	0.821174	2.54612	3.73716	0.681296	0.495684	NA
HBG2	7.21414	2.54206	0.988946	2.57048	0.0101559	0.113139
PRRX2	0.968124	2.54138	1.03564	2.45392	0.0141308	NA
NABP1-OT1	0.820797	2.53911	1.78721	1.42071	0.1554	NA
BET1P1	0.985582	2.52855	0.882428	2.86544	0.00416424	NA
IGLV3-21	21.649	2.52755	0.544679	4.64044	3.48e-06	0.000550666
LINC00589	0.957525	2.51815	0.834503	3.01754	0.00254835	NA
CADM3-AS1	2.2868	2.51675	0.763253	3.2974	0.000975839	0.0271749
TMEM92	137.971	2.51264	0.433219	5.79993	6.63e-09	5.08e-06
AC092032.3	1.0788	2.50988	2.75081	0.912416	0.36155	NA
FNDC9	13.8918	2.50296	0.77398	3.23388	0.00122121	0.0311085
LOC102723407	1.77773	2.50171	1.88602	1.32645	0.18469	0.559969
AL033381.1	2.78128	2.4879	0.725841	3.42761	0.000608922	0.0203415
NKX2-8	1.10182	2.48787	0.876555	2.83823	0.0045364	NA
CTNNA2	2.79215	2.48134	0.824687	3.00883	0.00262258	0.0500036
ADCY8	10.144	2.47747	0.708129	3.49862	0.000467671	0.0171764
DTNA	296.662	2.47717	0.347785	7.1227	1.06e-12	8.75e-09
PKP3	75.9017	2.46935	0.40926	6.03371	1.6e-09	1.71e-06
KRT4	2.0342	2.46343	0.952404	2.58654	0.0096946	0.110253
LINC02099	1.3071	2.46252	0.768971	3.20236	0.00136309	NA
TMPRSS3	104.21	2.46179	0.352487	6.98405	2.87e-12	1.63e-08
NANOGP7	1.29102	2.45466	0.737056	3.33035	0.000867358	NA
CIBAR2	1.30616	2.45464	1.11338	2.20467	0.0274772	NA
AL645941.2	3.22101	2.45355	2.99953	0.817977	0.41337	0.776419
LOC101927189	2.42425	2.4361	0.744142	3.2737	0.0010615	0.0286079
LINC01821	1.09934	2.4324	0.972406	2.50142	0.0123695	NA
OR52N3P	1.28077	2.43178	1.01846	2.3877	0.016954	NA
ABHD16B	0.764102	2.43015	3.73752	0.650205	0.51556	NA
IGHG1	8429.92	2.42919	0.37492	6.47923	9.22e-11	2.12e-07
IGHV2-70	8.39103	2.42613	0.581269	4.17385	2.99e-05	0.00249746
SLC22A15	99.3906	2.42073	0.396293	6.10844	1.01e-09	1.24e-06
GALNT13	2.10675	2.42073	0.775875	3.12	0.00180852	0.0395686
S100A3	1.44753	2.41554	0.860408	2.80743	0.00499382	NA
PTGES3P5	1.27411	2.41481	0.949816	2.5424	0.0110095	NA
P3R3URF-PIK3R3	1.35498	2.41345	2.89431	0.833861	0.404359	NA
SLC22A12	10.7139	2.41324	0.699376	3.45057	0.000559413	0.0191669
AL807752.3	1.50935	2.41298	1.08635	2.22118	0.026339	NA
DCANP1	1.47896	2.4113	0.966226	2.49558	0.012575	NA
AC096589.2	1.06578	2.40832	0.794995	3.02935	0.00245081	NA
KRT6C	8.19064	2.40458	0.825194	2.91396	0.00356876	0.060443
TDRD1	61.8122	2.40151	0.473068	5.07645	3.85e-07	0.000110879
AC068506.1	16.3288	2.40112	0.473081	5.0755	3.86e-07	0.000110879
IGHV1-69D	23.9095	2.39983	0.544776	4.40518	1.06e-05	0.00122817
GABRR3	5.97518	2.39163	0.794704	3.00946	0.00261715	0.0499546
HTR2C	1.07513	2.39154	1.18084	2.02528	0.0428385	NA
IGHV1-2	26.0226	2.38007	0.682009	3.48979	0.000483402	0.017338
ATP6V1B1	4.95029	2.37721	0.591916	4.01613	5.92e-05	0.00404399
CSAG3	0.731201	2.37353	1.19029	1.99408	0.0461432	NA
AC013268.3	3.51201	2.36786	0.794957	2.9786	0.00289567	0.0529324
DCX	4.16099	2.36663	0.785982	3.01105	0.00260345	0.0498064
AC010096.1	0.892054	2.36443	0.819899	2.8838	0.00392902	NA
PRAMEF6	0.715559	2.35637	2.69591	0.874053	0.382089	NA
AC124067.4	5.44081	2.35368	0.624431	3.76932	0.000163694	0.00853136
STRA6	1.65137	2.35057	0.924674	2.54205	0.0110203	0.118621
BIRC7	1.6493	2.34799	0.971814	2.41609	0.0156882	0.146889
IGHV4-59	73.6762	2.34401	0.419319	5.59004	2.27e-08	1.42e-05
AC007749.2	0.741756	2.32734	0.987374	2.3571	0.0184182	NA
TREM2	18.6872	2.32174	0.464142	5.00222	5.67e-07	0.000142194
KRT15	3.78516	2.31939	0.646866	3.58558	0.000336328	0.0138364
AC135178.2	1.68308	2.31807	0.838846	2.7634	0.00572028	0.0791514
MDFI	27.2217	2.31281	0.414314	5.58228	2.37e-08	1.42e-05
LOC642484	0.69731	2.31091	1.15225	2.00556	0.0449031	NA
LOC283710	4.51489	2.30759	0.547856	4.21203	2.53e-05	0.00219661
C2CD4A	339.857	2.30638	0.659747	3.49586	0.00047253	0.0172462
AC006197.2	1.3748	2.30135	0.954145	2.41195	0.0158676	NA
MUC19	1.564	2.29666	0.879911	2.6101	0.00905156	NA
UMODL1	3.70593	2.29224	0.940948	2.4361	0.0148468	0.141338
IGLV4-60	2.5038	2.28578	0.722274	3.1647	0.00155244	0.0361369
ANKRD1	38.0282	2.28431	0.536981	4.25399	2.1e-05	0.00196494
UNC5B-AS1	1.38002	2.28146	0.805731	2.83155	0.00463235	NA
VSIG2	95.8742	2.27852	0.32085	7.1015	1.23e-12	8.75e-09
AL353803.2	0.784088	2.27806	0.912191	2.49735	0.0125125	NA
NPFFR1	4.00914	2.27561	0.669696	3.39798	0.000678852	0.0216988
PARP4P1	1.13085	2.26956	0.976504	2.32417	0.0201165	NA
RPS3AP46	1.37456	2.26707	0.973186	2.32954	0.0198307	NA
AL136084.2	0.963123	2.26415	0.829718	2.72882	0.00635605	NA
ARMC8P1	7.00984	2.26068	0.540812	4.18016	2.91e-05	0.00243629
AL590426.1	0.673132	2.25625	0.969917	2.32622	0.0200066	NA
AP001266.1	0.677643	2.25555	1.56102	1.44492	0.148481	NA
PRAMEF10	35.7853	2.2511	0.796891	2.82485	0.00473029	0.0714128
TMEM246-AS1	0.83637	2.24921	1.19195	1.88701	0.0591589	NA
IGKV1-17	21.1031	2.24883	0.561152	4.00752	6.14e-05	0.00414215
AC090227.2	36.3833	2.24544	1.68351	1.33378	0.182276	0.556711
TCEA1P3	10.2119	2.24538	0.526306	4.26629	1.99e-05	0.0019037
AKR1B10P1	3.65614	2.24385	0.94033	2.38624	0.0170218	0.155282
PCDHA12	34.6347	2.24328	0.428738	5.23229	1.67e-07	5.93e-05
FOXF2	4.52031	2.23605	0.580575	3.85144	0.000117425	0.00669791
AL139095.5	1.17171	2.23305	1.00032	2.23234	0.0255922	NA
RPS12P21	0.801481	2.22481	1.84275	1.20733	0.227305	NA
AL356495.1	1.69507	2.22443	0.70634	3.14923	0.001637	0.0372855
BCAN	5.73557	2.22309	0.624335	3.56073	0.000369822	0.014583
TOX4P1	1.58236	2.22182	0.921983	2.40983	0.0159602	NA
HAS1	50.2403	2.21985	0.576896	3.84792	0.000119126	0.00672555
LINC02232	0.923945	2.21891	1.20969	1.83428	0.0666123	NA
ZNF683	9.95374	2.21871	0.466896	4.75205	2.01e-06	0.00036364
TRAV8-4	1.03876	2.21493	0.748628	2.95865	0.00308986	NA
CDRT15P4	1.28141	2.20984	0.863228	2.55997	0.010468	NA
AL137784.1	1.09424	2.20904	0.842033	2.62346	0.00870415	NA
FO393414.3	0.895976	2.20225	0.826539	2.66442	0.00771211	NA
AL022318.4	3.09057	2.19965	1.83437	1.19913	0.230476	0.61578
LINC02561	1.49746	2.19538	0.753859	2.91219	0.00358903	NA
CHRNA3	0.900478	2.19488	0.777591	2.82267	0.00476257	NA
USP32P1	12.4138	2.19104	0.767859	2.85344	0.00432492	0.0678585
IRGM	1.48627	2.18186	0.70126	3.11135	0.00186234	NA
LINC00578	0.680552	2.18028	0.879621	2.47866	0.0131877	NA
IGKV2D-28	59.2438	2.17982	0.627953	3.47131	0.000517925	0.0181961
AL445490.1	0.901853	2.17806	0.92688	2.34988	0.0187794	NA
AC078927.1	1.05469	2.17482	1.14374	1.9015	0.057236	NA
IGLL5	110.966	2.17388	0.360458	6.03089	1.63e-09	1.71e-06
HLA-DQB1	370.453	2.1733	0.754228	2.88149	0.00395794	0.0643791
OR56B2P	0.898608	2.17326	1.05495	2.06006	0.0393929	NA
MEOX1	11.3398	2.17282	0.489796	4.43618	9.16e-06	0.00112617
IGHV3-30	72.8579	2.17208	0.408965	5.31115	1.09e-07	4.29e-05
MYBPC2	2.31197	2.16777	0.800421	2.70829	0.00676307	0.0879168
RAB3B	169.557	2.16666	0.532076	4.07208	4.66e-05	0.00338019
AC010609.1	1.23029	2.16466	0.761601	2.84225	0.00447961	NA
HS3ST2	78.0217	2.15979	0.424027	5.09352	3.51e-07	0.000104147
RPL34P6	1.03507	2.15966	0.728522	2.96444	0.00303239	NA
EVPL	23.3387	2.15585	0.48297	4.46373	8.05e-06	0.00104754
MAGEA1	0.739677	2.15236	3.51817	0.611784	0.540681	NA
FAP	30.5303	2.1499	0.456157	4.71306	2.44e-06	0.000414281
HYAL4	0.605616	2.14641	1.11288	1.92869	0.0537688	NA
AC004448.2	1.06801	2.14465	1.01632	2.1102	0.0348412	NA
TRGV7	1.62481	2.14186	0.706495	3.03167	0.00243207	NA
IGKV1D-39	139.73	2.14119	0.424834	5.04007	4.65e-07	0.000125059
AGGF1P3	2.58062	2.14034	0.692216	3.09202	0.00198802	0.0423155
ZNF816-ZNF321P	1.37763	2.13971	1.00152	2.13647	0.0326412	NA
LOC101929331	22.9689	2.13968	0.38362	5.57759	2.44e-08	1.42e-05
LINC02731	6.97821	2.13632	0.613351	3.48302	0.000495784	0.0175706
FAM169B	57.6766	2.13551	0.595148	3.5882	0.000332975	0.0137416
AL353740.1	10.08	2.1331	0.710768	3.00112	0.00268993	0.0504063
UNC13C	4.84042	2.13145	0.784899	2.71558	0.00661606	0.0867127
AL354743.2	1.25853	2.13074	0.815522	2.61273	0.00898225	NA
LGALS4	2482.57	2.12872	0.364802	5.83528	5.37e-09	4.48e-06
RPL6P8	0.929673	2.12796	0.873929	2.43493	0.0148946	NA
SH3TC2-DT	1.41464	2.12708	0.821067	2.59063	0.00958007	NA
C6orf99	5.08316	2.12664	0.479073	4.43908	9.03e-06	0.00112345
IGLV1-44	95.6726	2.11285	0.382986	5.51678	3.45e-08	1.81e-05
CCL17	2.6646	2.11007	0.772337	2.73206	0.00629397	0.0843321
AC073389.2	3.04913	2.10966	0.911433	2.31466	0.0206313	0.173418
HAVCR1	7.20041	2.10922	0.440354	4.78983	1.67e-06	0.000317628
IGHV4-61	12.2482	2.10513	0.55252	3.81005	0.000138941	0.00761943
HOXD3	2.45692	2.10491	0.729119	2.88692	0.00389028	0.0638001
ETDA	0.620135	2.10441	1.28699	1.63514	0.102019	NA
AC105339.3	0.64933	2.10216	3.46709	0.606317	0.544304	NA
LRRC43	10.4334	2.10013	0.392101	5.35611	8.5e-08	3.44e-05
OVOL1	10.0596	2.09996	0.508653	4.12847	3.65e-05	0.00282894
AL513485.1	0.869407	2.09858	1.26677	1.65664	0.0975916	NA
ITGB6	15.761	2.09706	0.447123	4.69011	2.73e-06	0.000451739
DDX43P3	0.727294	2.09633	0.978965	2.14138	0.0322434	NA
AP000894.2	4.5643	2.09354	0.659102	3.17635	0.0014914	0.0352796
IGHV3-11	26.1708	2.089	0.47187	4.42706	9.55e-06	0.00114276
IGKV1D-17	1.19828	2.08585	0.872723	2.39005	0.0168461	NA
HCG20	3.33429	2.08529	0.655348	3.18196	0.00146282	0.0348417
MTCO2P12	21.1807	2.08523	0.608151	3.4288	0.000606259	0.0202936
AC246787.1	1.83266	2.08479	0.788419	2.64427	0.00818669	0.098917
CCL19	193.792	2.08386	0.455506	4.57483	4.77e-06	0.00070141
AC003991.1	41.5325	2.08047	0.586298	3.54848	0.000387461	0.0151123
TRBV27	1.15524	2.08032	0.809399	2.57021	0.0101637	NA
CYP3A7	6613.22	2.08013	0.422969	4.91792	8.75e-07	0.000194713
AL390726.5	39.1266	2.07823	0.378795	5.48643	4.1e-08	2.06e-05
DUOXA2	16.7095	2.07657	0.722082	2.87581	0.00402988	0.0650285
ADAMTS18	4.43249	2.07536	0.7391	2.80795	0.00498576	0.0733938
AC087636.1	0.832675	2.07059	1.18361	1.74939	0.0802239	NA
AC027309.1	0.904737	2.07032	2.69071	0.769432	0.441637	NA
LGALS17A	1.97612	2.07005	0.758137	2.73045	0.00632486	0.084573
TBC1D3D	3.86993	2.06846	1.66866	1.23959	0.215128	0.598616
IGLV1-51	80.6628	2.06745	0.415104	4.98057	6.34e-07	0.000150103
ASCL5	0.812796	2.06731	0.831101	2.48743	0.012867	NA
SPATA21	41.9827	2.06643	0.493078	4.19087	2.78e-05	0.00234486
AC091564.4	0.842894	2.06578	3.73801	0.552641	0.580509	NA
NUF2	5.57171	2.06485	0.482384	4.28051	1.86e-05	0.00180913
PLA2G2A	3322.87	2.0639	0.644091	3.20436	0.00135365	0.033242
AC000095.1	1.19329	2.06288	1.26786	1.62705	0.103726	NA
BCL9P1	2.92071	2.06137	0.727656	2.8329	0.00461285	0.0703894
LINC01507	9.89683	2.05987	0.612439	3.3634	0.000769899	0.0235471
CDH7	0.616127	2.05635	1.09688	1.87473	0.0608295	NA
AC073612.1	5.83565	2.05613	1.36731	1.50377	0.13264	0.478014
ZNF365	1.92982	2.05489	0.652847	3.14759	0.00164624	0.0373831
IGHA1	5739.1	2.05489	0.369243	5.56514	2.62e-08	1.46e-05
H2AC5P	0.989838	2.05471	0.916966	2.24077	0.0250409	NA
MMP12	4.56599	2.05269	0.810375	2.53301	0.0113088	0.120694
AC079594.1	1.24239	2.05151	1.52064	1.34911	0.177302	NA
DEPDC1	7.68202	2.0499	0.493044	4.15764	3.22e-05	0.00261968
CLDN6	2.01532	2.04986	0.74853	2.73851	0.00617177	0.0832851
IGLC2	685.303	2.04922	0.360648	5.68204	1.33e-08	9.2e-06
IGHV4-28	0.704124	2.04762	1.18652	1.72574	0.0843938	NA
ALOX15B	5.32721	2.04647	0.577066	3.54634	0.000390615	0.0151646
LCN2	165.558	2.04036	0.50953	4.00439	6.22e-05	0.00416877
IGLV4-69	18.4173	2.03819	0.413604	4.92788	8.31e-07	0.000190067
LINC01587	3.78609	2.03788	0.603634	3.37601	0.000735453	0.0227886
IGHV4-4	7.05766	2.03737	0.934758	2.17957	0.0292897	0.211432
AKR1C7P	1.12539	2.03729	0.899277	2.26548	0.0234833	NA
IGLV3-1	23.117	2.03597	0.48384	4.20794	2.58e-05	0.00221312
Z97200.1	4.69735	2.03326	0.687092	2.95923	0.00308411	0.0552861
AC013268.4	0.722377	2.03193	1.17838	1.72434	0.084646	NA
AC098850.3	0.569878	2.03149	3.73898	0.543327	0.586905	NA
TBC1D3H	0.565064	2.03114	2.93062	0.693074	0.488263	NA
IGHG3	1224.36	2.02947	0.370037	5.48452	4.15e-08	2.06e-05
IL2RA	30.8098	2.02928	0.417895	4.85596	1.2e-06	0.000255388
TMEM92-AS1	0.702472	2.02806	0.830689	2.44142	0.0146298	NA
FP671120.7	16.7242	2.02705	1.08378	1.87036	0.061434	0.319533
PCSK1N	26.6606	2.026	0.592891	3.41716	0.00063278	0.0207717
LINC00243	3.10406	2.0243	0.617098	3.28036	0.00103675	0.0281282
TTTY2B	1.60362	2.02421	0.792638	2.55376	0.0106566	NA
AC022601.1	0.566506	2.02132	1.24176	1.62778	0.10357	NA
LINC00992	2.27961	2.02116	0.774595	2.60932	0.00907229	0.105938
AC096734.1	0.543753	2.02057	1.22023	1.6559	0.0977427	NA
CDC20B	0.957195	2.01859	0.855077	2.36071	0.01824	NA
SOST	1.11808	2.01771	1.00081	2.01608	0.0437918	NA
SYT8	18.9276	2.01754	0.507327	3.9768	6.98e-05	0.00457355
KISS1R	0.672509	2.01725	0.830495	2.42897	0.0151419	NA
AC090877.1	1.16603	2.01706	0.855574	2.35755	0.0183961	NA
RORB	31.7405	2.01689	0.390176	5.16918	2.35e-07	7.49e-05
CA12	30.9988	2.01637	0.508145	3.9681	7.24e-05	0.00467893
AL591468.1	5.4556	2.0149	0.593403	3.3955	0.000685038	0.0217982
AL353138.1	7.4154	2.01434	0.404474	4.98016	6.35e-07	0.000150103
AC008056.3	0.823584	2.01422	1.16697	1.72603	0.0843424	NA
AC009878.1	0.931417	2.01317	0.853902	2.35762	0.0183927	NA
LINC02552	0.582297	2.01279	1.74232	1.15523	0.247995	NA
DHDH	3.16664	2.00968	0.676231	2.97189	0.00295975	0.0536539
TRBV3-1	0.915449	2.00842	0.838493	2.39527	0.0166081	NA
AL512356.4	0.570465	2.00751	1.04235	1.92594	0.0541124	NA
IGKV1-27	21.3649	2.00188	0.439735	4.55248	5.3e-06	0.000751577
AC136352.5	9.01373	2.00043	0.513238	3.89766	9.71e-05	0.00576151
AP000851.2	29.9346	1.99938	0.580988	3.44134	0.000578841	0.0195372
TRAV9-2	0.660695	1.99749	0.940088	2.12479	0.0336038	NA
LOC100288175	31.5026	1.9954	0.365646	5.4572	4.84e-08	2.32e-05
TRBV5-1	1.89099	1.99522	0.737128	2.70674	0.00679468	0.0881062
IGLC1	544.698	1.99329	0.385859	5.16584	2.39e-07	7.54e-05
TRBV4-1	1.08696	1.99198	0.886544	2.24691	0.0246459	NA
PKIA-AS1	2.88379	1.98911	0.632849	3.1431	0.0016717	0.0377357
AP006333.1	0.941977	1.98892	1.15096	1.72805	0.0839785	NA
IGKC	5224.43	1.98611	0.356408	5.57258	2.51e-08	1.42e-05
MOXD1	78.8784	1.98585	0.445881	4.45377	8.44e-06	0.00108248
Z83844.2	15.6185	1.98535	0.992642	2.00006	0.0454933	0.272387
KRBOX1-AS1	7.55105	1.98508	0.531186	3.73707	0.000186176	0.00926046
OTOF	22.883	1.9847	0.533725	3.71858	0.000200347	0.0097935
IGKV1-9	22.9504	1.97999	0.421186	4.70099	2.59e-06	0.000436931
SCAT8	11.9955	1.97883	0.415347	4.76428	1.9e-06	0.000348929
IGKV1D-13	9.82594	1.97828	0.556715	3.55349	0.000380153	0.0149075
OR56B1	2.81587	1.97366	0.687797	2.86953	0.0041108	0.0658472
AP001977.1	0.572115	1.97182	1.12055	1.7597	0.0784593	NA
SPP1	689.419	1.9704	0.413086	4.76995	1.84e-06	0.000341464
EDA2R	47.3476	1.96951	0.345028	5.70828	1.14e-08	8.09e-06
AC095060.1	0.870936	1.96887	0.849368	2.31804	0.0204471	NA
AC104031.1	4.13867	1.96628	0.573925	3.42602	0.000612499	0.0204061
IGHV3-66	7.8887	1.96302	0.543086	3.61457	0.000300846	0.0129006
IGLV3-9	4.18152	1.96222	0.632378	3.10292	0.00191623	0.0413147
AL356806.1	0.551941	1.96053	0.947292	2.06962	0.0384879	NA
LKAAEAR1	1.11754	1.95954	0.8369	2.34143	0.0192102	NA
TRBV7-2	2.09236	1.9578	0.766323	2.5548	0.0106248	0.116217
AC062015.1	0.757273	1.95774	0.858288	2.28098	0.0225495	NA
CHRNA1	0.89806	1.95291	0.868872	2.24764	0.024599	NA
IGLV1-40	95.9008	1.95042	0.397968	4.90095	9.54e-07	0.000209619
IGKV3-20	195.927	1.95038	0.346954	5.62142	1.89e-08	1.25e-05
IGLV3-19	46.6969	1.94944	0.428983	4.54433	5.51e-06	0.000773515
MTND2P9	1.13853	1.94834	1.01241	1.92446	0.054297	NA
PRTN3	1.5194	1.94621	0.873924	2.22697	0.0259491	NA
IGKV1-33	64.3891	1.94614	0.386141	5.03996	4.66e-07	0.000125059
IGLV2-11	67.5424	1.94569	0.375738	5.17831	2.24e-07	7.3e-05
LCN15	1.44704	1.94259	0.765264	2.53846	0.0111342	NA
AC068700.2	3.4075	1.94251	0.519212	3.74126	0.000183103	0.00917199
LINC01979	62.3676	1.94222	0.399599	4.86043	1.17e-06	0.000251589
TRBV7-9	1.46702	1.94065	0.779093	2.49091	0.0127417	NA
IGLV1-47	58.7799	1.94024	0.401403	4.83365	1.34e-06	0.000277419
GAPDHP45	0.678096	1.94003	1.51828	1.27778	0.201327	NA
FP236383.4	15244.4	1.9398	0.770583	2.51732	0.0118253	0.123397
FP671120.6	15244.4	1.9398	0.770583	2.51732	0.0118253	0.123397
FP236383.5	15244.4	1.9398	0.770583	2.51732	0.0118253	0.123397
IGHV3-21	33.37	1.93979	0.44978	4.31274	1.61e-05	0.00163271
IGLV1-36	5.87618	1.93969	0.603904	3.21191	0.00131856	0.0326212
ACKR3	1190.72	1.93814	0.451487	4.29279	1.76e-05	0.00174304
GET1-SH3BGR	5.22085	1.93738	1.33307	1.45332	0.146134	0.50257
INSM1	0.641665	1.93679	1.0288	1.88258	0.059758	NA
AC093838.2	3.2574	1.93644	0.541572	3.57559	0.000349445	0.0141738
GRID1-AS1	2.62002	1.93576	0.742326	2.6077	0.00911522	0.106354
BNIP3P39	1.24386	1.93372	0.795845	2.42977	0.0151086	NA
AL928711.1	2.07706	1.92863	1.24895	1.54419	0.122541	0.462265
HDAC11-AS1	0.668635	1.9279	1.12574	1.71256	0.0867932	NA
GPR25	1.26778	1.92782	0.753086	2.55989	0.0104704	NA
LINC02302	0.894026	1.92517	0.770879	2.49737	0.0125118	NA
NUTM1	1.07945	1.92384	0.795234	2.41921	0.0155541	NA
AC104002.3	0.903198	1.92359	1.10841	1.73545	0.0826607	NA
TRAV26-1	1.04629	1.92167	0.943213	2.03737	0.0416132	NA
CMA1	5.28468	1.92056	0.531759	3.61171	0.000304186	0.0129652
KRT73	2.1837	1.92043	0.811371	2.3669	0.0179379	0.159879
AC130456.6	0.886736	1.917	1.00826	1.90129	0.0572637	NA
AC006205.2	3.41158	1.91682	0.561608	3.41308	0.000642322	0.0209785
AL109618.1	0.891089	1.91388	0.698025	2.74185	0.00610943	NA
PRRX1	51.1521	1.91313	0.545591	3.50653	0.000453994	0.0169141
SYT3	4.01072	1.91251	0.51515	3.71253	0.000205201	0.00991278
AC146944.1	1.24917	1.91222	1.46353	1.30658	0.191354	NA
IGLC3	448.889	1.91041	0.407941	4.68306	2.83e-06	0.000463184
RPS7P3	1.7309	1.90994	0.766124	2.493	0.012667	0.128492
TRAV27	0.602845	1.90947	1.04147	1.83343	0.0667379	NA
LINC01857	1.01822	1.90933	0.875462	2.18094	0.0291881	NA
SH2D5	8.26249	1.90732	0.559914	3.40645	0.000658134	0.0212764
IQGAP3	88.1714	1.90726	0.382404	4.98756	6.11e-07	0.000149978
SLC30A3	4.47898	1.90332	0.61313	3.10426	0.00190757	0.041285
NPAP1P4	15.4344	1.90059	0.598162	3.17739	0.00148609	0.0351995
AC009831.3	1.04732	1.89878	0.773787	2.45388	0.0141324	NA
IGHV1-46	22.8653	1.8984	0.45011	4.21763	2.47e-05	0.00219661
WFIKKN2	2.80568	1.89806	0.631259	3.00678	0.00264031	0.0502066
INSL3	2.90035	1.8975	0.524963	3.61455	0.000300874	0.0129006
AC027128.1	1.43602	1.89635	0.875761	2.16537	0.0303594	NA
CILP2	44.0382	1.89553	0.380337	4.98381	6.23e-07	0.000150103
RGS4	154.234	1.89392	0.381802	4.96049	7.03e-07	0.000164756
LOC339685	1.51619	1.89219	0.944142	2.00413	0.0450558	NA
PSORS1C1	2.99368	1.89177	0.600937	3.14804	0.0016437	0.0373715
FGF12-AS2	0.743344	1.89105	1.36576	1.38462	0.166169	NA
CXCL9	494.422	1.89034	0.339028	5.57576	2.46e-08	1.42e-05
TNFSF12-TNFSF13	19.8407	1.88963	1.25161	1.50975	0.131107	0.475642
AC005832.4	6.15137	1.88713	1.44694	1.30422	0.192158	0.568276
AL645608.8	15.1561	1.88619	0.420756	4.48286	7.36e-06	0.000984941
GABRB3	271.4	1.88588	0.378168	4.98688	6.14e-07	0.000149978
AL591506.1	0.869688	1.88358	0.788523	2.38874	0.0169062	NA
AC127526.5	11.5426	1.88192	0.441574	4.26185	2.03e-05	0.00191396
TGM5	0.506459	1.88086	1.82902	1.02835	0.303788	NA
LINC02365	2.09953	1.87998	0.959757	1.95881	0.0501349	0.286636
CPXM1	21.2335	1.87825	0.59394	3.16236	0.00156496	0.0363091
AC011407.1	4.13857	1.87764	0.493382	3.80566	0.000141425	0.00771093
IGLC7	16.0649	1.87651	0.56684	3.31049	0.000931343	0.0262733
RPL7P39	2.34641	1.87609	0.715648	2.62152	0.00875377	0.10355
PBK	6.72782	1.87567	0.557077	3.36698	0.000759957	0.0233185
AC063977.6	1.05163	1.87482	0.851346	2.20218	0.0276526	NA
VN1R48P	5.22065	1.87446	0.493799	3.79601	0.000147046	0.00789594
LYPD2	17.3975	1.87416	0.497135	3.76992	0.000163303	0.00852664
AC023245.2	0.714529	1.87082	1.39559	1.34052	0.180075	NA
FA2H	14.1611	1.86769	0.440324	4.24162	2.22e-05	0.00204275
AL590068.1	1.20905	1.86592	1.00348	1.85946	0.0629625	NA
PLEKHN1	33.2706	1.8655	0.353053	5.28391	1.26e-07	4.84e-05
LINC02391	0.757532	1.86476	1.10489	1.68773	0.0914625	NA
VWFP1	2.56107	1.86076	0.67768	2.74578	0.00603681	0.0820497
IGHV1-3	18.1443	1.8589	0.58447	3.18048	0.00147029	0.0349711
EBF2	3.33579	1.85737	0.758262	2.44951	0.0143051	0.13814
TRBV18	0.696975	1.85565	0.869932	2.1331	0.0329168	NA
IGKV1-5	111.333	1.85555	0.386959	4.79521	1.63e-06	0.000313418
PCDHA7	5.68192	1.85492	0.575025	3.2258	0.0012562	0.0316023
LAMC2	227.311	1.85438	0.455545	4.07068	4.69e-05	0.0033818
BCLAF1P1	6.74549	1.85319	0.547815	3.38287	0.000717318	0.0224145
SLC25A51P4	5.75488	1.85275	0.635375	2.91599	0.00354557	0.0602301
AC108751.4	1.42629	1.85109	0.84532	2.18981	0.0285378	NA
PCDHA6	9.53076	1.84896	0.516324	3.58101	0.000342272	0.0140232
FAM106C	1.07368	1.8443	2.87872	0.640668	0.521738	NA
SKA1	4.92411	1.84356	0.500961	3.68004	0.000233194	0.0107842
LINC01551	0.59596	1.84327	0.941508	1.95778	0.0502556	NA
AC079610.1	1.14927	1.84319	0.704907	2.6148	0.00892807	NA
TMC5	39.5652	1.84174	0.55038	3.3463	0.000818964	0.0243134
Z92544.2	1.08465	1.84091	1.21702	1.51264	0.13037	NA
AL031281.1	0.908995	1.84088	0.950285	1.93719	0.0527221	NA
DUX4L51	1.65757	1.83848	0.91754	2.0037	0.0451017	0.271376
AC068888.2	1.5943	1.83827	1.16462	1.57843	0.114466	NA
ANKRD20A9P	0.993246	1.8348	1.23295	1.48813	0.136716	NA
LINC01500	0.593842	1.83398	1.15224	1.59167	0.111458	NA
AL451166.1	2.05692	1.8336	0.649282	2.82405	0.00474213	0.0715534
GOLGA6L3	1.59222	1.83143	1.00083	1.82991	0.0672637	NA
RNY3	0.485438	1.83101	1.19415	1.53332	0.125197	NA
RAB25	52.5395	1.83018	0.412778	4.43381	9.26e-06	0.00112658
ANKRD36BP2	41.7971	1.83011	0.35171	5.20348	1.96e-07	6.6e-05
SIGLEC10-AS1	1.64104	1.82985	0.841892	2.1735	0.029743	0.213325
AC024082.1	1.40285	1.82932	1.04235	1.755	0.0792593	NA
AL031600.3	6.0431	1.82803	1.34988	1.35422	0.175667	0.545689
NEUROD6	1.16797	1.82795	1.21904	1.4995	0.133744	NA
IGHV3-48	29.4221	1.82777	0.450066	4.06111	4.88e-05	0.00350555
KRT17	10.8808	1.82503	0.596869	3.05768	0.0022306	0.0457612
AC015909.1	0.707114	1.82282	0.921042	1.97908	0.047807	NA
PRAMEF11	0.58514	1.82195	2.14169	0.85071	0.394931	NA
ABCA12	1.3775	1.82188	0.76593	2.37865	0.0173762	NA
AL110292.1	1.71785	1.82109	1.65397	1.10104	0.270878	0.659415
MMP7	193.781	1.82028	0.420828	4.32548	1.52e-05	0.00158071
AC004917.1	6.1503	1.82022	0.707036	2.57444	0.0100404	0.11256
LAMP5	5.3393	1.81993	0.520762	3.49474	0.000474521	0.0172482
AL445288.1	1.51307	1.81925	1.44176	1.26183	0.20701	NA
RIMBP3B	4.04883	1.81901	0.822011	2.21288	0.0269061	0.201704
IGKV1-12	33.497	1.81873	0.40993	4.43667	9.14e-06	0.00112617
TRAV22	0.58429	1.81697	0.97569	1.86224	0.0625695	NA
PNMA5	1.52545	1.81526	0.745933	2.43354	0.0149518	NA
GFPT2	215.29	1.81402	0.44874	4.04247	5.29e-05	0.00375835
FAM111B	41.7581	1.81277	0.399489	4.53774	5.69e-06	0.000794158
AC025165.3	1.45899	1.81078	1.09509	1.65354	0.0982203	NA
IGKV3-11	137.362	1.81066	0.394585	4.58876	4.46e-06	0.000672439
AC246785.2	1.03665	1.8099	0.883947	2.04752	0.040607	NA
AC023905.1	1.01559	1.80807	0.913149	1.98004	0.0476996	NA
AC010507.1	190.688	1.80646	0.73385	2.46161	0.0138313	0.135129
AC115284.3	0.854621	1.80623	1.20096	1.50399	0.132584	NA
PDZK1IP1	94.6894	1.8057	0.41826	4.31717	1.58e-05	0.00160603
GPR15	10.449	1.80479	0.538746	3.34998	0.000808164	0.0242076
KRT6B	1.45156	1.80395	1.03473	1.7434	0.0812629	NA
SNORA54	0.840158	1.80328	0.746927	2.41427	0.0157669	NA
TPSB2	48.7111	1.8028	0.444405	4.05666	4.98e-05	0.00355508
GUCY2GP	1.03758	1.80239	0.961479	1.8746	0.0608472	NA
TTTY2	0.594378	1.80213	0.91292	1.97402	0.048379	NA
AC018521.1	0.479136	1.80184	1.58627	1.1359	0.256	NA
ASNSP6	0.703112	1.80151	1.00607	1.79065	0.0733501	NA
ARID3BP1	26.0323	1.80084	0.450054	4.00139	6.3e-05	0.00420094
AP001767.2	0.462726	1.80082	1.11055	1.62156	0.104897	NA
TPRXL	0.971901	1.79928	0.778926	2.30995	0.0208911	NA
BEST3	1.6324	1.79854	0.862157	2.08609	0.0369708	0.242358
IGLV10-54	3.84103	1.79808	0.670732	2.68078	0.00734519	0.0924737
AC013410.1	0.46699	1.79706	1.04334	1.72241	0.0849948	NA
AL355102.1	0.947319	1.79469	0.914741	1.96196	0.0497668	NA
PTX4	0.983517	1.79266	0.802758	2.23313	0.0255407	NA
LINC02138	0.492774	1.79212	1.96316	0.912877	0.361307	NA
LMAN1L	1.14728	1.79149	0.868736	2.06218	0.0391909	NA
IGLV7-43	12.0091	1.79061	0.470753	3.80371	0.000142545	0.00772742
CR392000.2	0.567975	1.78875	1.30964	1.36583	0.171991	NA
AP000866.4	2.30591	1.78864	1.03919	1.72118	0.0852173	0.382139
FAM177B	0.821218	1.7881	0.903948	1.9781	0.047918	NA
MNX1	1.58758	1.78761	0.673318	2.65493	0.00793251	NA
AC126773.4	0.788062	1.78607	1.0907	1.63754	0.101517	NA
CHIT1	9.51962	1.78523	0.630505	2.83143	0.00463397	0.0705598
AC099568.1	0.824026	1.78215	0.91137	1.95546	0.050529	NA
AP000943.3	0.559023	1.78169	0.768207	2.31928	0.02038	NA
LIPH	41.5797	1.78149	0.339041	5.2545	1.48e-07	5.33e-05
NLGN4Y-AS1	0.592554	1.78005	0.972079	1.83118	0.0670733	NA
ELAVL3	0.978246	1.7796	1.17134	1.51929	0.12869	NA
KCNV1	1.22754	1.77709	1.94445	0.913931	0.360753	NA
AC244517.3	0.972105	1.77688	0.859407	2.06757	0.0386807	NA
EIF4BP8	1.22176	1.77675	2.20864	0.804455	0.421134	NA
CDKN2A	43.1482	1.77667	0.351001	5.06172	4.16e-07	0.000116637
CRYBG2	16.4272	1.77591	0.440838	4.0285	5.61e-05	0.00391039
IGLV3-10	13.6573	1.77571	0.513786	3.45614	0.00054798	0.0189237
NBEAP1	2.23067	1.77516	0.652729	2.71959	0.00653625	0.0861568
AC135782.1	1.12256	1.77425	0.75545	2.3486	0.0188442	NA
CNPY1	0.484641	1.77309	1.04989	1.68883	0.0912515	NA
AL137159.1	1.00723	1.7725	0.95759	1.851	0.0641694	NA
TMEFF1	3.09382	1.77105	0.869621	2.03657	0.041693	0.259228
PLAC4	674.602	1.77028	0.393249	4.50168	6.74e-06	0.000914571
LINC01929	0.670396	1.76997	1.02857	1.72081	0.0852861	NA
INTS4P2	1.3122	1.76572	1.07112	1.64848	0.0992546	NA
SMPD4P1	0.60412	1.76534	1.09792	1.60789	0.107858	NA
CHRNA5	3.78329	1.76479	0.543969	3.24428	0.00117749	0.0304413
FSTL5	5.57497	1.76451	0.856152	2.06098	0.0393053	0.250086
RORB-AS1	0.915094	1.76441	0.935749	1.88556	0.0593538	NA
KRT73-AS1	0.481818	1.76318	1.48775	1.18513	0.235964	NA
TRAV20	0.652146	1.76305	1.00521	1.75391	0.0794458	NA
AGGF1P1	1.52767	1.76189	0.677264	2.60149	0.00928211	NA
AP003396.3	2.19167	1.76149	1.11907	1.57407	0.115472	0.448367
LOC101927531	1.28394	1.76028	1.02597	1.71572	0.0862129	NA
AC011498.3	1.16273	1.75721	0.798635	2.20027	0.0277876	NA
HNRNPA1P2	0.787959	1.7567	1.04076	1.6879	0.0914297	NA
FOXD4L6	5.74213	1.75626	0.648381	2.70868	0.00675505	0.0878528
AC090192.2	1.08693	1.75543	0.73707	2.38164	0.0172359	NA
ATP6V0CP4	1.52168	1.75442	0.875525	2.00385	0.045086	NA
AC232271.3	37.5816	1.75421	0.363429	4.82682	1.39e-06	0.000280946
JCHAIN	769.872	1.7522	0.348049	5.03435	4.79e-07	0.000125059
AP000676.3	0.572193	1.74852	1.02602	1.70418	0.088348	NA
AL159978.1	10.273	1.74694	1.17328	1.48894	0.136504	0.484915
AL445183.1	1.09018	1.745	1.20457	1.44865	0.147435	NA
LIN28AP1	0.690157	1.74411	1.01285	1.72199	0.0850709	NA
DIAPH3	16.0505	1.74324	0.411686	4.23438	2.29e-05	0.00209604
CDH16	34.8974	1.74249	0.46906	3.71486	0.000203314	0.00987045
AC008937.2	0.707192	1.74122	0.940881	1.85063	0.0642226	NA
APOD	21.4208	1.74109	0.478569	3.63812	0.000274636	0.0120721
CTSE	10.6686	1.74018	0.579085	3.00505	0.0026554	0.0502287
IGLV3-27	5.42704	1.73924	0.486523	3.57483	0.000350455	0.0141944
IATPR	0.930807	1.73912	0.928676	1.87269	0.0611116	NA
PAX9	1.11818	1.73887	0.895977	1.94076	0.0522877	NA
AC099329.2	586.492	1.7365	0.405732	4.27992	1.87e-05	0.00180913
AC004130.2	1.07478	1.73634	0.916245	1.89506	0.0580838	NA
SCUBE1-AS1	0.469924	1.73615	0.969385	1.79098	0.0732966	NA
AC010395.2	1.13838	1.73566	0.945019	1.83664	0.0662633	NA
AC091167.5	0.923651	1.73562	0.70632	2.45727	0.0139997	NA
HS3ST5	0.780832	1.73497	0.850316	2.04038	0.0413123	NA
IL12B	1.40959	1.7346	0.789608	2.19678	0.0280359	NA
IGHV4-34	20.9452	1.73452	0.478935	3.62162	0.000292762	0.012653
PYCARD-AS1	2.3827	1.73447	1.10103	1.57531	0.115186	0.448222
IGKV6-21	5.82984	1.73401	0.593188	2.92321	0.0034644	0.0594685
ZSCAN10	1.54016	1.73288	0.910005	1.90425	0.0568776	NA
IL1RL1	381.486	1.73233	0.549138	3.15464	0.00160696	0.0368314
PHOX2A	0.815469	1.73209	1.12433	1.54056	0.123425	NA
OXCT1-AS1	1.11457	1.7315	0.81619	2.12144	0.0338849	NA
PTPN5	2.71895	1.72992	0.694857	2.48961	0.0127883	0.129133
IGLV2-23	73.9532	1.72865	0.409377	4.22262	2.41e-05	0.00217543
IGHV3-49	12.158	1.72863	0.442747	3.90432	9.45e-05	0.00568503
AP002761.4	4.86468	1.72799	0.846446	2.04147	0.0412045	0.257263
AC096576.7	0.665439	1.72731	0.920766	1.87595	0.0606622	NA
TRBV6-2	0.754254	1.72674	0.841582	2.05178	0.040191	NA
DOCK8-AS1	52.9823	1.72448	0.305027	5.65351	1.57e-08	1.06e-05
SERPINA12	51.8414	1.72391	0.527125	3.2704	0.00107396	0.0288237
LRRC1	75.1361	1.72335	0.327878	5.25608	1.47e-07	5.33e-05
AC020763.2	5.73529	1.72312	0.58578	2.94159	0.00326536	0.057433
TNFRSF6B	5.34105	1.72285	1.77301	0.971711	0.331194	0.714287
MTND2P28	1903.25	1.72211	0.5952	2.89333	0.00381176	0.0629417
TPSAB1	85.4214	1.72152	0.427796	4.02417	5.72e-05	0.00394827
PAPPA-AS1	1.12066	1.72019	2.02599	0.849063	0.395846	NA
IL32	10026.7	1.71826	0.310946	5.52592	3.28e-08	1.75e-05
IGHV3-53	2.39183	1.71797	0.757465	2.26806	0.0233257	0.186081
AC009133.3	2.25964	1.71595	0.648907	2.64436	0.00818447	0.098917
IGKV2D-30	2.15277	1.7157	0.773138	2.21914	0.026477	0.200234
AC023310.1	0.43823	1.715	1.56088	1.09874	0.271882	NA
FKBP1B	73.9626	1.71445	0.335788	5.10575	3.29e-07	9.94e-05
BNIP3P38	0.547324	1.7117	1.24576	1.37402	0.169436	NA
IGKV4-1	171.28	1.71141	0.341791	5.00717	5.52e-07	0.000140778
FCRL5	64.4447	1.71077	0.318225	5.37598	7.62e-08	3.13e-05
GAS2L1P1	10.4565	1.71028	0.503464	3.39703	0.000681215	0.0217498
TUBB4A	39.0568	1.71027	0.457643	3.73712	0.000186139	0.00926046
TRAV14DV4	1.11161	1.70985	0.822184	2.07964	0.0375586	NA
GGTLC1	0.43848	1.70852	1.0913	1.56558	0.117448	NA
LINC02327	0.905199	1.70828	1.14912	1.4866	0.13712	NA
STC2	76.8165	1.70826	0.458078	3.72919	0.000192096	0.00945541
AC018755.1	0.521583	1.70814	1.28146	1.33297	0.182543	NA
SPATA3-AS1	0.798252	1.7057	0.897448	1.90062	0.0573524	NA
AC124312.5	1.08388	1.70547	1.02089	1.67057	0.0948069	NA
OR2B2	1.26154	1.70388	0.734451	2.31994	0.0203441	NA
TSSK2	3.04721	1.70343	1.59103	1.07065	0.284328	0.671119
LAMP3	42.2987	1.70186	0.400759	4.2466	2.17e-05	0.00201092
PHF5FP	0.547856	1.70185	1.53137	1.11133	0.266428	NA
IGHV3-13	7.88131	1.70153	0.53655	3.17124	0.00151791	0.0355668
TMEM45B	874.069	1.70113	0.31412	5.41552	6.11e-08	2.74e-05
NPSR1-AS1	0.459726	1.69966	1.59401	1.06628	0.286298	NA
RN7SL846P	0.628135	1.69942	0.866058	1.96225	0.0497337	NA
BMS1P22	1.62528	1.69891	0.828023	2.05176	0.0401927	NA
ANKRD36BP1	7.64953	1.69735	1.94874	0.871001	0.383754	0.753893
RN7SL346P	0.536827	1.69612	0.877347	1.93324	0.0532064	NA
COL15A1	185.86	1.69552	0.389305	4.35525	1.33e-05	0.00143831
MZB1	72.3437	1.6947	0.308015	5.50202	3.75e-08	1.94e-05
H2AZP6	1.10829	1.69392	0.82854	2.04446	0.0409082	NA
AC073862.4	2.25665	1.69345	0.564599	2.99938	0.00270531	0.0506277
RPSAP48	0.548522	1.69199	1.82836	0.925413	0.354751	NA
AC008741.1	0.673797	1.68898	1.59667	1.05782	0.290139	NA
SYNJ2BP-COX16	29.0514	1.68887	0.942593	1.79172	0.0731775	0.352418
PGAM5P1	1.29279	1.68865	0.837195	2.01704	0.0436915	NA
AC022336.2	5.17116	1.68679	0.871088	1.93642	0.0528161	0.295175
HNRNPA1P22	132.827	1.68529	0.467707	3.6033	0.000314198	0.0132561
LINC01310	14.4773	1.68471	0.78233	2.15345	0.031283	0.219953
DNAH17-AS1	2.2301	1.68422	0.722119	2.33232	0.0196837	0.169401
SCGB2A1	0.812246	1.68355	1.03079	1.63326	0.102413	NA
TRAV1-1	0.785414	1.68333	0.887623	1.89644	0.0579018	NA
MICB-DT	9.30653	1.68079	0.347956	4.83046	1.36e-06	0.000279236
AC092171.2	1.05501	1.68055	2.63784	0.637092	0.524065	NA
ADCYAP1	14.3021	1.67984	0.553844	3.03306	0.00242091	0.0479859
LINC01331	0.91926	1.67936	0.741423	2.26505	0.0235099	NA
IGHV3-73	10.8965	1.67792	0.419028	4.00432	6.22e-05	0.00416877
CD1B	2.35175	1.6777	0.708875	2.36671	0.0179472	0.159912
LOC101927434	1.20707	1.67632	0.860593	1.94787	0.0514305	NA
WNK4	36.3705	1.67521	0.40761	4.10983	3.96e-05	0.00296196
AC141586.2	2.68246	1.67501	0.813051	2.06016	0.0393836	0.250416
IGHV2-26	7.06498	1.675	0.591804	2.83033	0.00465	0.0707279
ERVE-1	23.4291	1.67455	0.397511	4.2126	2.52e-05	0.00219661
AL355578.1	0.5591	1.66963	1.13871	1.46625	0.142579	NA
AC003682.1	0.570804	1.66752	1.54521	1.07916	0.280518	NA
IGHD	40.4607	1.66372	0.437267	3.8048	0.000141919	0.00772301
CEBPE	0.809266	1.66366	0.866234	1.92057	0.0547857	NA
LUM	1225.58	1.66303	0.330255	5.03559	4.76e-07	0.000125059
EGFL6	0.517331	1.66236	1.07642	1.54434	0.122506	NA
AC073862.2	2.99187	1.66079	0.54888	3.02578	0.00247994	0.0484237
AC009533.3	18.0025	1.66051	0.554684	2.9936	0.00275704	0.0512911
AL139093.1	1.18746	1.65973	0.830772	1.99782	0.0457362	NA
APOBEC3H	6.50485	1.65906	0.413568	4.01158	6.03e-05	0.00409088
IGHA2	848.595	1.65835	0.350837	4.72684	2.28e-06	0.000396651
IGHV4-39	32.4439	1.65827	0.419407	3.95386	7.69e-05	0.00493288
AP000696.2	5.93224	1.65766	0.572144	2.89728	0.00376419	0.0624543
TMEM125	28.8858	1.65734	0.343593	4.82355	1.41e-06	0.000283572
EPCAM	261.24	1.65501	0.399638	4.14127	3.45e-05	0.00276284
AL133163.2	0.440804	1.65499	1.19447	1.38554	0.165887	NA
SLC24A5	0.473175	1.65493	1.2639	1.30938	0.190405	NA
CTD-2297D10.2	7.67068	1.65447	0.744025	2.22368	0.0261702	0.199189
CXCL10	173.812	1.6533	0.380371	4.34655	1.38e-05	0.00147402
OR52N5	1.26695	1.65322	1.09429	1.51077	0.130847	NA
AC020629.1	0.758997	1.65296	1.11071	1.4882	0.136698	NA
AL451136.1	0.864236	1.65178	2.46871	0.669085	0.503442	NA
IGHV3-33	44.0118	1.65016	0.523985	3.14926	0.00163684	0.0372855
BARX1	4.33426	1.64932	0.514943	3.20291	0.00136047	0.0332804
ACTN3	0.750696	1.64847	0.841267	1.95951	0.050053	NA
AC117944.1	1.67013	1.64749	0.792094	2.07991	0.0375335	0.24422
AMPD1	6.8755	1.6468	0.511532	3.21934	0.00128486	0.0321122
LINC00461	0.7213	1.64678	0.785288	2.09704	0.0359898	NA
LYZL6	0.643525	1.64617	0.981104	1.67787	0.0933716	NA
IGHV1OR15-1	0.621688	1.64582	0.987934	1.66592	0.0957293	NA
AC135068.9	0.621688	1.64582	0.987934	1.66592	0.0957293	NA
POU2AF1	86.3867	1.64541	0.341859	4.81311	1.49e-06	0.000293111
AC009362.1	0.562394	1.64495	1.06786	1.54042	0.123458	NA
AC004224.1	1.48353	1.64448	0.801643	2.05138	0.0402297	NA
AP003327.2	0.730839	1.64424	0.802217	2.04962	0.0404013	NA
CR2	4.43219	1.64284	0.616975	2.66274	0.00775079	0.0957039
AL358472.1	0.748152	1.64195	0.79452	2.06659	0.0387728	NA
MYPN	1.29831	1.64082	0.690918	2.37484	0.0175567	NA
GALNTL6	5.95478	1.64044	0.71806	2.28455	0.0223391	0.181687
LOC100128317	5.13411	1.64036	0.612905	2.67637	0.00744236	0.0931182
IGKV3-15	89.9649	1.63997	0.396908	4.13186	3.6e-05	0.00280935
FAM3B	36.9922	1.63974	0.454132	3.61072	0.000305344	0.0129792
AL645929.1	9.12595	1.63892	0.981995	1.66897	0.0951229	0.404803
AC006130.1	0.436123	1.63874	1.58703	1.03258	0.301799	NA
AL162730.1	0.748454	1.63806	0.780092	2.09983	0.0357435	NA
NDUFB4P11	2.72645	1.63741	0.792531	2.06606	0.038823	0.248202
TRAV8-6	1.69875	1.6373	0.753845	2.17193	0.0298608	0.213858
AP000676.5	1.03435	1.63666	1.06895	1.53109	0.125747	NA
TRAV13-1	1.27329	1.63586	0.729427	2.24267	0.024918	NA
PTX3	26.16	1.63324	0.578862	2.82147	0.00478047	0.0719022
AC018688.1	0.457314	1.63268	1.9361	0.843281	0.399071	NA
ARMCX7P	8.2969	1.63163	0.790934	2.06291	0.0391212	0.249307
CALCA	110.76	1.63104	0.655253	2.48917	0.0128041	0.129189
TMCO5A	0.872181	1.63042	0.856609	1.90335	0.0569955	NA
C15orf48	13.7408	1.63021	0.472933	3.44702	0.000566811	0.0192688
TRBV4-2	0.843648	1.6297	0.883992	1.84356	0.0652467	NA
AL161717.1	1.29261	1.62786	0.89271	1.82351	0.0682268	NA
QRFPR	2.5901	1.6273	0.686203	2.37146	0.0177178	0.158766
AL589787.2	0.86905	1.6264	0.85335	1.9059	0.0566638	NA
AC008581.2	18.1121	1.62622	1.35352	1.20148	0.229567	0.615245
TTC9	202.632	1.62572	0.311118	5.22542	1.74e-07	6.08e-05
ZDHHC4P1	11.9856	1.62452	0.42037	3.8645	0.000111319	0.00641489
ERN2	4.54764	1.62423	0.772118	2.1036	0.035413	0.23652
AC008459.1	2.29925	1.62139	0.646275	2.50882	0.0121135	0.125379
RPS3AP16	0.717409	1.62084	0.952123	1.70234	0.088691	NA
IGHV2-5	31.4927	1.6201	0.422933	3.83064	0.000127809	0.00711911
CEP55	7.34418	1.6201	0.46403	3.49138	0.000480541	0.0173218
AL162719.1	0.529534	1.61998	1.026	1.57893	0.114352	NA
PA2G4P2	0.608533	1.61979	1.06556	1.52014	0.128476	NA
AP000343.1	0.750139	1.61959	0.908007	1.78367	0.0744767	NA
GAL	1.15961	1.61898	1.06061	1.52646	0.126896	NA
AC018638.1	210.756	1.61884	0.560491	2.88825	0.00387392	0.0636716
AL139339.2	2.93748	1.61645	0.90227	1.79154	0.0732065	0.352445
TIMP1	4372.42	1.61617	0.338517	4.77428	1.8e-06	0.000336407
AC123768.4	0.727046	1.61551	0.796139	2.02918	0.0424402	NA
AP000550.1	2.47581	1.61463	0.662249	2.4381	0.0147648	0.141012
LINC01206	0.539959	1.61429	1.17845	1.36984	0.170737	NA
ST8SIA1	18.8253	1.61208	0.412996	3.90338	9.49e-05	0.00568589
CR392000.1	1.42963	1.6103	0.966834	1.66554	0.0958046	NA
EVC2	189.052	1.60987	0.274145	5.87234	4.3e-09	3.81e-06
PTBP1P	0.594165	1.60878	1.26093	1.27587	0.202003	NA
AGKP1	21.9826	1.60856	0.65093	2.47117	0.013467	0.133084
IL9RP3	5.62189	1.60826	0.510608	3.1497	0.00163437	0.0372855
SYNGR4	1.1756	1.60782	0.803803	2.00027	0.0454708	NA
B3GNT3	141.727	1.60766	0.398075	4.0386	5.38e-05	0.00379235
AC021424.3	1.07758	1.60732	0.836217	1.92214	0.0545887	NA
DNER	0.854165	1.60675	0.833838	1.92694	0.0539874	NA
ZNF385D	20.9894	1.60666	0.506417	3.17259	0.00151083	0.0354596
AC096772.1	2.62328	1.60658	2.26371	0.70971	0.477884	0.813992
PRAMEF25	0.400675	1.60651	3.74067	0.429472	0.66758	NA
IGLV5-37	0.474917	1.60581	0.94753	1.69474	0.0901253	NA
NQO1	108.129	1.60581	0.360734	4.45151	8.53e-06	0.00108899
SUPT20HL2	0.982481	1.60474	1.00088	1.60333	0.108863	NA
GAD1	2.46928	1.60457	0.580041	2.7663	0.00566957	0.0787573
AC093866.1	1.7679	1.60381	0.737486	2.17471	0.0296522	0.213159
LINC02607	0.929939	1.60356	1.01277	1.58334	0.113344	NA
CDC25C	3.54719	1.60232	0.555918	2.8823	0.00394788	0.0642815
IGHV2-70D	0.492523	1.6016	1.50854	1.06169	0.288378	NA
AC097654.1	1.96373	1.6015	1.05892	1.51239	0.130435	0.474406
CHRNB4	0.850765	1.59987	0.896718	1.78413	0.074402	NA
AC127522.1	0.493475	1.59883	0.884814	1.80697	0.0707673	NA
CCDC144A	29.1679	1.59812	0.615335	2.59715	0.00940012	0.108031
IGHV1-24	12.5647	1.59723	0.492845	3.24083	0.00119182	0.0305858
AC008738.3	139.237	1.59642	0.915552	1.74368	0.0812158	0.371992
C1orf105	2.95602	1.59604	0.644188	2.4776	0.0132268	0.131627
DTL	45.8808	1.59564	0.35765	4.46146	8.14e-06	0.00105386
BCORP1	7.01527	1.59555	0.50928	3.13295	0.00173057	0.0385122
AL359258.3	1.02636	1.59439	1.04272	1.52907	0.126248	NA
AC011446.2	0.614911	1.59413	1.1311	1.40936	0.158728	NA
AC093010.1	3.83006	1.59339	0.574724	2.77245	0.00556359	0.0776656
ACTG1P15	1.05806	1.59268	1.02146	1.55922	0.118945	NA
AL139124.1	0.708284	1.59209	0.930642	1.71075	0.0871276	NA
BAIAP2L2	68.4313	1.59193	0.274292	5.80381	6.48e-09	5.08e-06
C5orf64-AS1	1.11888	1.59164	0.834839	1.90652	0.0565822	NA
AC061958.1	5.28391	1.59078	0.461837	3.44446	0.000572193	0.019359
CNKSR1	118.102	1.58831	0.260727	6.09184	1.12e-09	1.27e-06
SAP18P3	0.6491	1.58751	1.07868	1.47171	0.141099	NA
TTLL10-AS1	3.49726	1.58717	0.641247	2.47514	0.0133185	0.132169
CTAGE6	19.7158	1.58662	0.599278	2.64756	0.00810761	0.0983178
LOC101926934	0.727007	1.58645	1.51266	1.04878	0.29428	NA
AC139491.8	1.84128	1.58623	0.721075	2.19982	0.0278199	0.205217
AC016588.1	0.401694	1.58567	2.28746	0.693202	0.488182	NA
TPRG1LP1	0.59386	1.58496	0.787475	2.01272	0.0441445	NA
CLCN1	4.20229	1.5846	0.517829	3.06008	0.00221276	0.0455394
KRT86	3.40204	1.58451	0.534031	2.96707	0.00300653	0.0542857
ZNF723	0.71123	1.5843	0.79165	2.00126	0.0453646	NA
SHISA9	30.4194	1.58418	0.388614	4.07647	4.57e-05	0.00334114
AL022315.1	1.24169	1.58337	0.944029	1.67725	0.0934935	NA
ESRRG	179.585	1.58219	0.288945	5.47574	4.36e-08	2.13e-05
AC079328.1	0.495166	1.58047	1.22711	1.28797	0.197758	NA
ITGBL1	363.787	1.5803	0.375046	4.21361	2.51e-05	0.00219661
Z98742.4	0.418346	1.58001	1.22393	1.29093	0.196728	NA
AL049569.1	0.574821	1.57844	0.913677	1.72757	0.0840661	NA
IGLV2-14	145.438	1.57747	0.38324	4.11614	3.85e-05	0.00293629
AL031651.1	11.5971	1.57699	0.713048	2.21161	0.0269933	0.202132
NDUFB4P3	0.765567	1.57648	0.917016	1.71914	0.0855889	NA
CLLU1	0.789715	1.57624	1.17839	1.33762	0.181022	NA
AL445224.1	0.497326	1.57529	0.948733	1.66041	0.0968311	NA
LOC285804	0.734761	1.57474	1.04466	1.50742	0.131702	NA
TRBV29-1	2.34611	1.57425	0.602606	2.61239	0.00899104	0.105424
LOC284191	0.819544	1.57345	0.819472	1.92007	0.0548486	NA
DRP2	0.684249	1.57288	0.796271	1.97531	0.0482326	NA
LEF1	32.238	1.5722	0.352035	4.46605	7.97e-06	0.00104102
IGHV3-43	9.07019	1.57141	0.463636	3.38932	0.000700663	0.0220725
L34079.2	1.0048	1.57099	0.736504	2.13303	0.0329222	NA
AC239860.3	0.859952	1.5709	0.785514	1.99983	0.0455181	NA
AL596223.2	2.67864	1.56997	0.728128	2.15618	0.0310698	0.219018
GHRHR	1.81217	1.56961	0.794907	1.97459	0.0483152	0.280189
AL365318.1	0.487493	1.56709	1.13671	1.37862	0.168011	NA
SMYD1	0.72318	1.56698	1.39422	1.12391	0.261051	NA
OVCH2	0.874618	1.5666	1.07815	1.45304	0.146212	NA
BNIP3P41	0.579991	1.56603	1.16746	1.34139	0.179792	NA
MND1	0.986198	1.56572	0.862628	1.81506	0.0695145	NA
ATP8A2	3.40821	1.5654	0.611737	2.55894	0.0104992	0.115333
AL390195.1	8.6767	1.56476	0.792978	1.97327	0.048465	0.280711
AC136618.2	2.33417	1.56372	0.606081	2.58005	0.0098786	0.111493
PDPN	16.6819	1.56243	0.504603	3.09636	0.00195911	0.0418667
POTEI	0.38464	1.56068	1.51716	1.02868	0.303628	NA
RFPL4B	0.718321	1.56061	1.45015	1.07617	0.28185	NA
AP003778.1	0.836325	1.55951	0.876517	1.77922	0.0752043	NA
AC079944.1	0.632087	1.55902	0.90094	1.73044	0.0835525	NA
AC004980.3	0.408309	1.55829	1.3009	1.19786	0.230972	NA
NTS	18.3316	1.5582	0.404631	3.85091	0.000117681	0.00669791
AC010768.1	0.692295	1.55561	0.869096	1.78992	0.0734664	NA
SLC49A3	445.655	1.55522	0.23832	6.52578	6.76e-11	2.12e-07
FRG2C	2.30562	1.55407	0.717441	2.16613	0.0303009	0.215581
MMP8	2.33689	1.55398	0.818111	1.89948	0.0575016	0.309293
LOXL1	99.1279	1.55249	0.353126	4.39641	1.1e-05	0.00126097
IGHV5-51	41.7989	1.55189	0.393248	3.94635	7.94e-05	0.00505881
OPRM1	0.838029	1.55075	1.149	1.34965	0.177128	NA
DKK1	4.23808	1.55072	0.587574	2.6392	0.0083103	0.099794
IGKV1D-12	0.695968	1.55036	0.889833	1.7423	0.0814554	NA
OR11N1P	0.497772	1.54792	0.897699	1.72432	0.0846508	NA
PLA2G4E	1.64535	1.54669	0.778782	1.98604	0.0470286	0.276339
AC139493.1	0.67934	1.54622	0.925766	1.67021	0.0948787	NA
GTSF1	5.69037	1.5452	0.627083	2.46411	0.0137353	0.134749
TAC3	1.38825	1.54513	0.708554	2.18068	0.0292072	NA
UBE2Q2P6	0.833364	1.5448	0.74928	2.06172	0.0392346	NA
AC006001.4	2.62892	1.54455	1.06857	1.44543	0.148336	0.505974
AC067930.9	65.0858	1.54437	0.552245	2.79653	0.00516544	0.0746055
ICOS	30.5113	1.54413	0.409588	3.76996	0.000163274	0.00852664
U62317.1	10.2969	1.54384	1.49039	1.03586	0.300265	0.687985
AC108066.2	8.33016	1.54319	0.391817	3.93856	8.2e-05	0.00516683
OR5AN2P	1.20499	1.54299	0.787723	1.9588	0.0501365	NA
AC120193.1	0.572785	1.54251	0.916489	1.68307	0.0923617	NA
AL079307.1	1.01858	1.54214	0.848944	1.81654	0.0692872	NA
AC079779.2	2.48441	1.5421	0.593341	2.59901	0.00934931	0.10784
IGKV1-6	18.9338	1.54191	0.472784	3.26134	0.00110887	0.0293102
AC115099.1	1.20525	1.54038	0.842597	1.82813	0.0675303	NA
GLIS2-AS1	1.08019	1.53962	0.859934	1.7904	0.0733901	NA
AP003100.2	0.381347	1.53915	1.18229	1.30183	0.192973	NA
SULT1C2	112.179	1.53829	0.353164	4.35573	1.33e-05	0.00143831
AC003006.1	3.30576	1.53756	0.933972	1.64626	0.0997101	0.414878
AC131956.2	1.44636	1.53732	0.792963	1.9387	0.0525379	NA
LOC284930	1.04712	1.53585	0.993262	1.54627	0.12204	NA
FGF7	53.2228	1.53544	0.393307	3.90393	9.46e-05	0.00568503
DPT	550.258	1.5353	0.420832	3.64825	0.000264036	0.0117517
PCDHA9	5.15837	1.5351	0.513796	2.98776	0.00281032	0.0519989
AC121320.1	0.680489	1.53474	0.788261	1.947	0.0515351	NA
AL359195.2	1.91263	1.53379	0.984367	1.55815	0.119198	0.455706
PCDHB17P	2.31508	1.53327	0.60591	2.53053	0.0113891	0.121201
LINC02367	67.3001	1.53128	0.472006	3.24419	0.00117784	0.0304413
IFI6	1512.73	1.53104	0.446955	3.42548	0.000613705	0.0204223
MTCO3P12	17.2926	1.53091	0.585365	2.6153	0.00891478	0.104746
GUCY1B2	4.3701	1.52983	0.642315	2.38175	0.0172308	0.156329
HLA-DQB2	2.59574	1.5282	0.701103	2.17971	0.0292787	0.211432
EEF1GP8	0.474745	1.52723	1.09589	1.3936	0.163439	NA
GCSIR	0.841438	1.52647	0.976203	1.56368	0.117892	NA
AC027627.1	0.857691	1.52522	1.05412	1.44692	0.147921	NA
AC008770.1	1.16605	1.52199	1.25975	1.20817	0.226982	NA
AC243773.2	0.795147	1.52183	0.803659	1.89363	0.0582746	NA
AC012414.6	1.89707	1.52053	0.772721	1.96776	0.0490961	0.282921
AL118508.2	1.12171	1.52046	0.844601	1.80021	0.0718267	NA
PGLYRP4	0.371959	1.51951	1.23303	1.23234	0.217823	NA
AC018693.1	0.707539	1.51851	0.935116	1.62388	0.104402	NA
RNF212	9.67675	1.51827	0.364318	4.16742	3.08e-05	0.00254644
HLA-DQA1	835.181	1.51813	0.677903	2.23945	0.0251266	0.194058
IGLV2-8	66.8122	1.51749	0.385302	3.93846	8.2e-05	0.00516683
AL158151.3	0.831005	1.51747	1.60674	0.944441	0.344944	NA
TRAV19	2.64962	1.51702	0.636282	2.3842	0.0171164	0.15579
ADRA2A	76.3543	1.51669	0.399507	3.7964	0.000146811	0.00789594
SOX9-AS1	71.6728	1.51663	0.299195	5.06905	4e-07	0.00011335
UBA52P6	0.995214	1.51564	0.860374	1.76161	0.0781354	NA
C6orf223	18.3048	1.51514	0.476622	3.17891	0.00147832	0.0350447
CARD11-AS1	1.45151	1.51505	0.643185	2.35555	0.0184953	NA
CASC4P1	0.98434	1.51499	0.81982	1.84796	0.0646088	NA
LINC01778	1.19301	1.51391	0.758688	1.99543	0.0459964	NA
LINC02228	0.382227	1.51381	1.6577	0.9132	0.361137	NA
GAPDHP49	1.45387	1.51363	0.698036	2.16841	0.0301273	NA
SLC29A4	251.569	1.51338	0.446324	3.39077	0.000696964	0.0220048
LOC105371824	1.36778	1.51335	0.862435	1.75474	0.0793031	NA
AL390728.3	0.726171	1.51187	1.03953	1.45438	0.145841	NA
ADRA1D	5.83841	1.51143	0.536703	2.81615	0.00486036	0.0726033
ACTC1	0.899362	1.51122	1.10392	1.36896	0.171012	NA
AC087645.1	0.490117	1.51104	1.16886	1.29274	0.1961	NA
IFI16	1657.01	1.5096	0.290241	5.2012	1.98e-07	6.6e-05
LINC01550	26.5933	1.5093	0.279243	5.40495	6.48e-08	2.74e-05
RPL23AP60	3.12759	1.50895	0.961857	1.56879	0.116698	0.450914
STAP1	9.20305	1.50881	0.422962	3.56726	0.000360732	0.0144456
AC245096.1	7.49821	1.50736	0.612933	2.45926	0.0139225	0.135693
AP001596.1	2.02218	1.50707	0.609322	2.47336	0.0133848	0.13278
HKDC1	660.637	1.50627	0.458754	3.28339	0.00102566	0.0280439
FTLP15	0.524225	1.50585	0.876056	1.7189	0.0856331	NA
AC079776.5	0.53565	1.50521	1.03111	1.4598	0.144346	NA
ZSCAN1	2.37681	1.50519	0.56236	2.67655	0.00743842	0.0931182
LOC343052	1.81836	1.50421	0.6984	2.1538	0.0312559	0.219893
CYP3A7-CYP3A51P	88.1124	1.50211	0.431694	3.47956	0.00050223	0.0177546
ADARB2-AS1	0.565759	1.50146	1.24286	1.20807	0.227021	NA
AC109992.2	1.84066	1.50074	0.811597	1.84911	0.0644415	0.327845
IGHV1-18	21.4835	1.5002	0.408943	3.66847	0.000244004	0.0111222
BNIP3P28	1.29096	1.50006	0.712785	2.1045	0.035335	NA
PAPPA2	174.338	1.49913	0.531494	2.82058	0.00479362	0.072024
AC084759.2	0.445317	1.49891	1.66031	0.90279	0.366637	NA
ZAN	17.6496	1.49842	0.577391	2.59516	0.00945479	0.108483
MEPE	3.02687	1.49781	0.753922	1.98669	0.0469562	0.27629
GOT2P3	0.666115	1.49676	0.832385	1.79816	0.0721512	NA
IGLV8-61	16.6044	1.49602	0.61391	2.43688	0.0148146	0.141338
WNT10A	15.0864	1.49569	0.401917	3.72138	0.000198136	0.00970216
AC091057.6	1.24235	1.49557	0.766767	1.95049	0.0511175	NA
MUC5AC	12.4176	1.49519	0.697966	2.14221	0.032177	0.223847
CUZD1	1.82734	1.49478	0.646746	2.31123	0.0208203	0.174331
ZNF695	0.901095	1.49432	0.713935	2.09307	0.0363429	NA
UMODL1-AS1	0.702071	1.49393	1.29278	1.1556	0.247846	NA
MYMX	1.06033	1.49272	0.963959	1.54853	0.121496	NA
AVPR1B	1.28773	1.49266	0.821095	1.81789	0.0690804	NA
PMS2P2	2.00321	1.491	1.06776	1.39639	0.162597	0.529271
DACT3-AS1	1.1069	1.48936	0.767549	1.94042	0.052329	NA
ATCAY	0.797685	1.48891	1.30498	1.14094	0.253893	NA
RN7SKP4	0.584076	1.48857	0.985208	1.51092	0.130809	NA
GXYLT2	22.9072	1.48854	0.375058	3.96883	7.22e-05	0.00467893
IGHE	9.5639	1.48817	0.606175	2.45502	0.0140877	0.136958
PCDHA3	7.3301	1.48699	0.428886	3.4671	0.000526114	0.0184153
ROR2	88.0651	1.48631	0.333589	4.45552	8.37e-06	0.00107852
UGT8	3.89108	1.48531	0.596164	2.49145	0.0127222	0.128776
RPL7AP64	1.36151	1.48523	0.72998	2.03462	0.0418896	NA
PLCB1-IT1	0.92745	1.48419	0.764206	1.94214	0.0521205	NA
CHAC1	153.003	1.48382	0.404351	3.66963	0.000242898	0.0111075
SIGLEC8	22.3429	1.48257	0.407436	3.63877	0.000273943	0.0120603
TRIM6-TRIM34	2.31686	1.48203	1.69828	0.872667	0.382845	0.753517
AC093525.2	1.84502	1.48141	1.66315	0.890727	0.373076	0.745748
CYTL1	1.70703	1.48127	0.629718	2.35228	0.0186589	0.163731
AC090527.2	1.55301	1.47988	1.72965	0.855596	0.392221	NA
LINC02763	2.19137	1.47964	0.628136	2.3556	0.0184927	0.162929
LOC105371967	0.78239	1.47904	0.875741	1.6889	0.091239	NA
GDF15	2572.78	1.47897	0.342487	4.31831	1.57e-05	0.00160348
CCL25	3.92337	1.47874	0.529561	2.7924	0.00523191	0.0750841
NPTX2	88.5641	1.47754	0.403279	3.66382	0.000248486	0.0112721
AC007620.3	1.95847	1.47729	0.613819	2.40672	0.0160965	0.149189
TUBB3	23.0309	1.47682	0.412694	3.57848	0.000345598	0.0140984
LINC02390	0.923942	1.47674	0.821159	1.79836	0.0721202	NA
LINC01488	1202.47	1.47666	0.440915	3.34908	0.000810797	0.0242487
AC093591.1	6.98713	1.47612	0.531865	2.77537	0.00551385	0.0773139
EGLN3	193.174	1.47465	0.335457	4.39593	1.1e-05	0.00126097
AP002991.1	1.97311	1.4729	0.742998	1.98237	0.0474374	0.277652
TRAV21	1.03702	1.4709	0.778961	1.88828	0.058988	NA
AC005274.1	0.916641	1.46919	0.750132	1.95857	0.0501633	NA
FCRLA	8.43369	1.46909	0.395454	3.71495	0.000203243	0.00987045
AC103968.1	4.45974	1.46855	0.716837	2.04865	0.0404965	0.254524
VAX2	2.93579	1.4678	0.640782	2.29064	0.021984	0.180101
HES2	2.72907	1.46775	0.706323	2.07802	0.0377077	0.244867
OR10Q1	0.484527	1.4677	1.22015	1.20288	0.229022	NA
TRAV4	0.942323	1.4673	0.77818	1.88555	0.0593553	NA
NTM	13.8304	1.46726	0.424472	3.45666	0.000546911	0.0189098
TRIM15	1320.24	1.46637	0.344068	4.26187	2.03e-05	0.00191396
ADAMTS3	51.1105	1.46558	0.437884	3.34696	0.000817036	0.0242826
TRGV8	1.99404	1.46493	0.601356	2.43604	0.014849	0.141338
TFAP2C	4.15433	1.46488	0.534401	2.74117	0.00612216	0.0828128
AC025576.2	1.67549	1.46439	0.714142	2.05056	0.0403099	0.253801
DNASE2B	2.54114	1.46415	0.641636	2.2819	0.022495	0.182219
AC005618.3	0.562843	1.46348	1.60534	0.911634	0.361961	NA
SLC5A8	1.02029	1.46303	1.08862	1.34393	0.178972	NA
SPOCD1	5.50057	1.4623	0.48364	3.02352	0.00249849	0.0485147
AC022137.2	0.445538	1.46193	1.69989	0.860013	0.389782	NA
VGLL1	1.93319	1.46161	0.638669	2.28853	0.0221069	0.180419
KRT17P2	0.555096	1.46136	1.13286	1.28997	0.19706	NA
LINC00412	0.776935	1.46109	0.9829	1.48651	0.137143	NA
AC073263.3	0.354987	1.46077	1.15108	1.26903	0.204429	NA
TMC4	143.929	1.46044	0.356723	4.09405	4.24e-05	0.00313794
LINC01785	0.364016	1.46	1.66395	0.877433	0.380252	NA
AC093642.6	0.914924	1.45895	0.863552	1.68948	0.0911282	NA
WNT9B	93.5221	1.45785	0.582262	2.50377	0.0122878	0.126509
AC095052.1	0.935668	1.4576	1.23914	1.1763	0.239476	NA
TRBV5-4	0.935791	1.4572	0.798057	1.82593	0.0678602	NA
C5orf52	0.377762	1.45682	1.292	1.12756	0.259504	NA
AC005102.1	0.435805	1.45671	1.08405	1.34376	0.179025	NA
EPS8L3	14.0988	1.45609	0.603143	2.41416	0.0157713	0.147234
AC013290.1	9.45588	1.45533	0.482451	3.01653	0.00255687	0.0492141
B3GNT6	0.649352	1.45516	1.23499	1.17828	0.238687	NA
OR2G6	0.631971	1.45481	0.899505	1.61735	0.105804	NA
HNRNPA1P70	2.02703	1.45443	0.728151	1.99742	0.0457791	0.272745
LINC01055	0.541761	1.4538	0.887358	1.63835	0.101349	NA
CECR3	1.42316	1.45371	0.811527	1.79133	0.0732403	NA
AL049634.2	3.68753	1.45356	0.649368	2.23842	0.0251935	0.194364
PAICSP5	5.9464	1.45287	0.619152	2.34655	0.0189482	0.165146
AC024598.1	0.35529	1.45091	1.64422	0.882431	0.377544	NA
RN7SL172P	0.920167	1.45002	0.774061	1.87326	0.0610329	NA
C1QL4	0.749946	1.44902	0.756515	1.9154	0.0554421	NA
GLYATL1P4	1.46128	1.44901	0.969438	1.49469	0.134996	NA
REXO1L1P	1.62837	1.44851	0.953278	1.51951	0.128635	0.471987
FP325330.3	0.523982	1.44826	1.26064	1.14883	0.250627	NA
RPL9P5	0.449466	1.448	0.97949	1.47832	0.139321	NA
DLK1	16.5125	1.4478	0.730691	1.98141	0.0475458	0.277942
ZNF123P	2.69775	1.44775	0.757	1.91248	0.055814	0.30455
MARK2P13	3.59464	1.44728	0.568164	2.54729	0.0108562	0.117659
AC105391.1	0.637098	1.44709	1.09133	1.32599	0.184844	NA
AC005832.2	0.635885	1.44567	0.778834	1.8562	0.0634248	NA
IGKV2-28	57.0932	1.44507	0.559237	2.584	0.00976605	0.110844
CDSN	0.437668	1.44507	1.42071	1.01715	0.309082	NA
FAM217A	0.962817	1.44493	0.855258	1.68946	0.0911309	NA
PTP4A1P7	0.443673	1.44427	1.32245	1.09212	0.274781	NA
AP000526.1	2.47073	1.44424	0.908789	1.58919	0.112018	0.441042
ABHD17AP3	0.533517	1.44414	0.839672	1.71989	0.0854529	NA
RN7SL541P	0.410786	1.44187	1.20606	1.19552	0.231884	NA
IGHV3-7	53.6262	1.44147	0.388092	3.71425	0.000203808	0.00987754
AC018557.3	2.17606	1.441	0.541867	2.65932	0.00782993	0.0963907
ELFN2	57.1206	1.44026	0.508862	2.83035	0.00464969	0.0707279
PRSS3	53.7712	1.43966	0.393476	3.65883	0.000253371	0.0114571
TFF2	11.4321	1.43892	0.953271	1.50945	0.131183	0.475792
AL008627.1	0.519407	1.43838	0.867544	1.65799	0.097319	NA
EFEMP1	524.687	1.43797	0.390897	3.67864	0.000234484	0.0107924
DES	56.8589	1.43684	0.7351	1.95462	0.0506276	0.288058
PRKY	234.561	1.43682	0.624619	2.30032	0.0214303	0.17771
AL360267.1	0.387325	1.4367	2.25735	0.636455	0.52448	NA
IGLV5-45	5.33425	1.43631	0.540072	2.65948	0.00782605	0.0963907
AC087463.3	1.07385	1.43607	0.851624	1.68627	0.0917445	NA
NKD2	138.393	1.43588	0.303651	4.72872	2.26e-06	0.000395427
TEX35	0.848514	1.43418	1.20213	1.19303	0.232858	NA
CCL18	33.1274	1.4335	0.463012	3.09604	0.00196124	0.0418667
FOXQ1	73.9684	1.43338	0.351419	4.07884	4.53e-05	0.00331586
LINC00942	4.76407	1.43295	0.641937	2.23222	0.0256002	0.196446
AC009108.4	0.771223	1.43226	0.815505	1.75628	0.0790403	NA
AL031710.1	1.14325	1.43123	0.776998	1.84201	0.0654743	NA
GPR42	1.18653	1.43055	0.788362	1.81459	0.0695877	NA
PPIAP16	0.940629	1.43	0.828113	1.72682	0.0842005	NA
MMP3	1.25101	1.42995	1.23112	1.16151	0.245435	NA
BZW1P1	1.10589	1.42983	0.832848	1.71679	0.0860174	NA
AC010175.1	16.6451	1.42963	0.373613	3.8265	0.000129979	0.00718357
PTPRN	1.2542	1.42892	0.850089	1.6809	0.0927817	NA
AC067930.3	12.359	1.42862	0.634275	2.25236	0.0242994	0.189983
AL592295.3	0.672644	1.428	0.790762	1.80586	0.0709408	NA
HSFY3P	0.754112	1.42799	0.852922	1.67423	0.0940858	NA
AC009511.2	8.82941	1.42763	1.13793	1.25459	0.209629	0.592136
AC011773.3	0.932839	1.42742	1.11075	1.28509	0.19876	NA
C9orf106	60.5663	1.42706	0.367843	3.87953	0.000104659	0.00614344
AC124248.2	0.541919	1.42662	1.103	1.2934	0.195872	NA
KRT39	2.33192	1.42534	0.68827	2.0709	0.0383677	0.247003
TMEM150B	51.9074	1.42471	0.263274	5.4115	6.25e-08	2.74e-05
LINC01559	0.837348	1.42359	0.738665	1.92725	0.0539479	NA
MIR4307HG	1.94774	1.42323	1.3346	1.06641	0.286237	0.673086
OXTR	28.0947	1.42317	0.417011	3.4128	0.000643	0.0209785
LINC02723	0.863879	1.42263	0.83143	1.71106	0.0870701	NA
ACTG1P4	7.59322	1.42258	0.591937	2.40326	0.0162497	0.150166
AC068491.1	5.56977	1.42254	0.469466	3.03012	0.0024446	0.0481314
IGDCC4	7.14231	1.4225	0.576338	2.46817	0.0135807	0.133699
AC018695.6	0.792799	1.42193	0.950331	1.49624	0.13459	NA
IGHV7-4-1	15.627	1.4215	0.671665	2.11638	0.0343127	0.231352
AC113191.1	2.56611	1.4214	1.05222	1.35086	0.176739	0.546803
AC098483.1	0.638533	1.42103	0.983154	1.44538	0.148352	NA
SERBP1P3	1.17068	1.42097	0.809068	1.75631	0.0790361	NA
CKAP2L	14.691	1.42089	0.340578	4.17201	3.02e-05	0.00251033
AC139887.3	0.448654	1.42084	1.1812	1.20288	0.229023	NA
AC018816.2	2.34397	1.42068	0.585411	2.42681	0.0152321	0.144146
SDCBP2	294.986	1.42037	0.256788	5.5313	3.18e-08	1.73e-05
SATB2-AS1	12.0067	1.42035	0.402009	3.53313	0.00041067	0.0156286
FUNDC2P2	1.90075	1.41831	0.731818	1.93806	0.0526162	0.294612
RNF222	4.48951	1.41815	0.555319	2.55376	0.0106567	0.11636
UBE2U	0.751073	1.41814	1.06885	1.32679	0.18458	NA
TRBV14	0.513629	1.41765	1.08289	1.30914	0.190487	NA
DUOX2	66.1767	1.4169	0.49601	2.8566	0.00428199	0.0675427
AL008628.1	2.02509	1.41599	0.715751	1.97833	0.047891	0.278998
AC108359.1	0.451101	1.4156	1.04477	1.35494	0.175437	NA
CYCSP28	1.10192	1.41472	0.929041	1.52278	0.127815	NA
PNOC	4.243	1.41472	0.479601	2.94979	0.0031799	0.0566309
MTND1P23	22.8392	1.41451	0.770141	1.83669	0.0662561	0.333576
AF064858.3	7.20805	1.41413	0.528252	2.67699	0.00742862	0.0931018
AC008429.2	1.05734	1.41396	0.718406	1.96819	0.0490467	NA
LINC02401	0.641277	1.41296	0.915446	1.54346	0.122718	NA
SPATA31C2	0.515433	1.41209	1.59144	0.887305	0.374915	NA
RHOQP3	0.389178	1.41153	1.28603	1.09759	0.272385	NA
AC233755.2	0.337804	1.41145	1.3637	1.03502	0.300659	NA
AL356756.1	1.11227	1.41094	0.75153	1.87742	0.0604602	NA
PCDHA10	33.0883	1.41029	0.328079	4.29863	1.72e-05	0.00171568
AL355102.5	0.517402	1.41027	0.946296	1.4903	0.136144	NA
AC016717.2	0.340611	1.40808	1.20404	1.16946	0.242219	NA
IGKV5-2	2.04461	1.408	0.740726	1.90084	0.0573232	0.308744
AC007064.3	0.445522	1.40789	1.76108	0.799446	0.424032	NA
AC012078.2	0.341708	1.40747	1.28038	1.09926	0.271653	NA
FAM30A	35.0872	1.40743	0.323356	4.35258	1.35e-05	0.00144491
AL590652.1	6.39515	1.40716	0.482725	2.91503	0.00355649	0.060318
CPA3	24.3	1.40709	0.436166	3.22605	0.00125511	0.0316023
AL161431.1	1.01528	1.40603	0.911486	1.54257	0.122936	NA
AF064858.1	130.762	1.40578	0.397408	3.53737	0.000404138	0.0155255
PCDHA1	0.350164	1.40567	1.0838	1.29699	0.194636	NA
AL606534.4	2.98269	1.40563	0.846002	1.66149	0.0966142	0.408288
OR7D2	3.17537	1.40386	0.765856	1.83307	0.0667927	0.335364
AL157395.1	1.13192	1.40377	0.894482	1.56937	0.116562	NA
KRBOX1	9.30364	1.40374	0.470767	2.98182	0.00286542	0.0525488
TRIM71	2.7289	1.40225	0.634963	2.2084	0.0272165	0.203011
AC055876.2	0.674657	1.40222	1.25094	1.12093	0.262317	NA
AC007160.1	0.532394	1.40207	0.885325	1.58368	0.113266	NA
AP005264.2	0.866211	1.40145	0.949046	1.47669	0.139759	NA
OR6B1	1.19349	1.40034	0.894884	1.56483	0.117623	NA
SCEL	0.427533	1.39926	1.13402	1.23389	0.217244	NA
HAPLN3	85.9999	1.39745	0.393062	3.55529	0.000377564	0.0148264
CAPN6	40.0977	1.39722	0.439933	3.17599	0.00149324	0.0352804
TPTE2	0.428054	1.39584	0.895067	1.55948	0.118882	NA
AC106820.1	0.431389	1.3948	1.25163	1.11439	0.265113	NA
Z82244.2	0.42129	1.39452	1.83864	0.758453	0.44818	NA
ENPP5	32.8695	1.39391	0.383566	3.63409	0.000278968	0.0122246
TBX5-AS1	0.428433	1.39362	1.19179	1.16935	0.242262	NA
PLA2G4E-AS1	0.646729	1.39199	1.02269	1.36112	0.173477	NA
KRT5	4.0964	1.39149	0.60985	2.28169	0.0225075	0.182219
LGALS3	376.935	1.39111	0.307968	4.51706	6.27e-06	0.000858843
AC004585.1	1.39826	1.39099	0.687106	2.02442	0.0429268	NA
TMEM200A	32.9416	1.39054	0.44221	3.14453	0.00166352	0.0376109
AC073488.11	0.526688	1.38995	2.14543	0.647866	0.517071	NA
GSN	3447.48	1.38989	0.232698	5.97294	2.33e-09	2.28e-06
AC020923.1	0.631105	1.38955	1.27858	1.08679	0.277128	NA
AC127024.4	1.97608	1.38893	0.596764	2.32743	0.0199423	0.170456
GAPLINC	0.773107	1.3887	0.901443	1.54053	0.123432	NA
AC090666.1	0.761486	1.38862	0.872745	1.5911	0.111587	NA
LINC00523	0.76555	1.3886	1.34741	1.03057	0.302743	NA
IGFBPL1	29.8003	1.38835	0.393109	3.53171	0.000412875	0.0156705
C10orf88B	0.74493	1.38827	0.922727	1.50453	0.132446	NA
AC008735.3	0.540091	1.38679	0.85267	1.62641	0.103863	NA
LINC01436	5.59406	1.3863	0.581119	2.38556	0.017053	0.155412
AC008759.1	0.460308	1.38617	1.26187	1.0985	0.271986	NA
SKAP1-AS1	0.705525	1.38558	0.854314	1.62186	0.104833	NA
AC103740.2	1.34238	1.38557	0.703468	1.96963	0.048881	NA
AC093151.1	1.1279	1.38556	1.03977	1.33256	0.182675	NA
KCNK9	1.24147	1.38523	0.728774	1.90077	0.0573327	NA
GCM1	1.28547	1.38497	0.723478	1.91432	0.0555793	NA
PPIAP31	17.6297	1.38336	0.455327	3.03817	0.00238019	0.0476855
PSG5	0.975549	1.38321	0.84792	1.6313	0.102827	NA
H3C14	83.7821	1.38296	0.457253	3.02449	0.0024905	0.0484631
AL356234.3	0.32877	1.3826	1.20964	1.14299	0.253042	NA
WNT3A	0.905531	1.38253	0.908786	1.5213	0.128186	NA
AL645933.1	0.757469	1.38239	0.947255	1.45937	0.144464	NA
AL590704.1	13.9345	1.38223	0.460346	3.0026	0.00267687	0.0502803
OR7E115P	0.601514	1.38183	0.834533	1.65581	0.0977601	NA
PRELID3BP7	0.431309	1.38146	1.1178	1.23588	0.216503	NA
METTL15P3	0.450363	1.38143	2.03881	0.677566	0.498047	NA
AC093772.1	0.516672	1.38086	1.00752	1.37056	0.170511	NA
AC123912.1	1.05026	1.38086	0.850052	1.62445	0.104281	NA
KRTAP5-1	5.16364	1.38066	0.516993	2.67055	0.00757273	0.0942502
TCN1	3.11094	1.37926	0.830734	1.66029	0.0968571	0.408749
AC005258.2	0.894126	1.37851	1.08308	1.27276	0.203102	NA
THBS2	1402.29	1.37846	0.299253	4.60634	4.1e-06	0.000628059
RN7SKP57	0.456778	1.3784	1.02048	1.35074	0.176779	NA
SLC9A4	0.469193	1.37711	1.18913	1.15808	0.246833	NA
AL356276.1	0.368602	1.37606	1.11924	1.22946	0.218899	NA
FREM2-AS1	0.675545	1.37553	1.05549	1.30321	0.192502	NA
NMRK2	0.717472	1.37521	0.882966	1.55749	0.119354	NA
AC013451.2	0.62661	1.37495	0.976175	1.40851	0.158981	NA
BCAT1	137.421	1.37417	0.331394	4.14663	3.37e-05	0.00272543
CDC45	13.8322	1.37403	0.456571	3.00945	0.00261722	0.0499546
AC012414.4	16.4029	1.37385	0.422412	3.25239	0.00114439	0.0297957
BMS1P8	1.27064	1.37371	0.859513	1.59824	0.10999	NA
ISG15	576.029	1.37363	0.365776	3.75539	0.000173073	0.00892176
TGFB3	2067.72	1.37352	0.452248	3.03709	0.00238873	0.0477037
AL022344.1	0.729124	1.3734	0.917667	1.49662	0.134493	NA
ARL4AP2	0.916933	1.37282	0.88891	1.54439	0.122494	NA
GABRG2	0.520094	1.37268	0.923123	1.48699	0.137017	NA
RSPH6A	4.82451	1.37171	0.591926	2.31736	0.0204839	0.172588
DSC3	5.20705	1.37131	0.535999	2.55842	0.0105148	0.115459
MS4A6E	0.330047	1.37089	1.02196	1.34143	0.17978	NA
IDI1P2	0.534348	1.37069	1.44639	0.947665	0.3433	NA
FAM224A	0.856817	1.37004	1.35377	1.01201	0.311532	NA
AP000779.1	0.430016	1.36982	2.28558	0.599329	0.548953	NA
CSMD1	4.04043	1.36935	0.79659	1.71902	0.0856109	0.382483
AC108463.3	15.2589	1.36849	0.468364	2.92184	0.00347965	0.0596104
AP001885.2	0.757628	1.3676	1.06081	1.28921	0.197326	NA
SETP2	0.523937	1.3676	1.07444	1.27284	0.203074	NA
AC099845.1	0.48904	1.36758	1.10719	1.23518	0.216765	NA
AC008870.3	1.44899	1.36756	0.937207	1.45919	0.144514	NA
GRM5-AS1	0.532543	1.36744	1.29185	1.05852	0.28982	NA
AC097709.1	2.44293	1.36729	0.655042	2.08733	0.0368586	0.242055
AC068631.2	20.1872	1.36638	0.954321	1.43178	0.152206	0.512048
TBC1D30	214.062	1.36541	0.331771	4.11552	3.86e-05	0.00293629
RPL12P1	0.57412	1.36433	0.847594	1.60964	0.107475	NA
AC116562.3	3.86764	1.3643	0.591792	2.30537	0.021146	0.176074
MTCO1P4	0.495896	1.36397	1.53075	0.89105	0.372903	NA
RN7SL833P	0.513999	1.36381	0.850451	1.60363	0.108796	NA
GAPDHP32	1.58421	1.36338	0.773033	1.76367	0.077787	NA
LINC02713	0.658242	1.36205	1.33457	1.02059	0.307449	NA
AC026748.3	1.75326	1.36198	0.616897	2.20779	0.0272592	0.203028
AC008957.1	5.4361	1.36168	0.388996	3.5005	0.000464381	0.0171434
AC012593.2	10.9057	1.36145	0.441963	3.08046	0.00206684	0.043471
PRND	2.81023	1.35978	0.68351	1.9894	0.0466569	0.275121
LOC105375118	6.24542	1.35936	0.592956	2.29251	0.021876	0.179757
SFRP4	23.7613	1.35829	0.462599	2.93622	0.00332242	0.0578962
CALHM3	0.468134	1.35788	1.47854	0.918393	0.358413	NA
AC005609.3	1.57098	1.35771	1.02999	1.31818	0.187442	NA
AL354953.1	0.596441	1.35639	1.04658	1.29603	0.194965	NA
UPK1A	1.10511	1.35526	0.789972	1.71558	0.0862393	NA
DIO2	3.90404	1.3552	0.651011	2.08168	0.0373713	0.243888
IGHV3-23	69.5502	1.35503	0.423569	3.19907	0.00137872	0.0336093
VN1R105P	1.15237	1.35389	0.990701	1.3666	0.171751	NA
AC022509.3	0.603898	1.35379	0.835831	1.6197	0.105298	NA
LINC00239	0.889115	1.35345	0.777427	1.74094	0.0816943	NA
MUC16	10.1742	1.35293	0.496472	2.72509	0.00642837	0.0852987
DUOXA1	4.55572	1.35094	0.615862	2.19357	0.0282661	0.207027
AL163192.1	1.29418	1.35079	0.62487	2.16172	0.0306401	NA
XGY2	5.95263	1.35011	0.65456	2.06262	0.0391488	0.249426
TRPC4	24.7208	1.35001	0.434309	3.10841	0.00188094	0.040896
LINC02506	8.52286	1.34934	0.973477	1.38611	0.165714	0.532898
LDHBP1	0.622128	1.3493	1.13952	1.18409	0.236378	NA
DUX4L26	6.50334	1.34873	0.519043	2.59849	0.00936336	0.107915
AC139769.2	4.22605	1.34679	0.499373	2.69696	0.00699754	0.0898119
AC093898.1	1.01133	1.34629	0.781525	1.72264	0.0849537	NA
AL592164.1	0.627814	1.3462	1.12478	1.19685	0.231365	NA
HOXD8	3.69845	1.34606	0.555866	2.42155	0.0154546	0.145377
AC068446.2	4.30349	1.34516	0.54446	2.47063	0.0134874	0.133192
PDCD6IPP1	0.636959	1.34449	0.812195	1.65538	0.0978481	NA
SERTM1	0.335932	1.34371	1.78486	0.752836	0.451549	NA
RN7SL68P	0.508797	1.3433	1.06166	1.26529	0.205767	NA
LINC02802	0.412209	1.34267	1.24433	1.07903	0.280577	NA
DERL3	77.2191	1.34219	0.314721	4.26469	2e-05	0.00191096
AP001610.2	16.3823	1.34166	0.3946	3.40006	0.000673712	0.0216123
AC008957.3	15.2423	1.34163	0.469805	2.85572	0.00429398	0.0676208
SUSD2	198.623	1.34152	0.255232	5.2561	1.47e-07	5.33e-05
AC073476.1	1.25369	1.34007	0.93841	1.42802	0.153286	NA
CT70	1.53854	1.33998	0.753312	1.77878	0.0752751	NA
FUNDC2P1	1.46728	1.33925	0.601836	2.22528	0.0260624	NA
AC010326.1	0.452266	1.33914	1.23255	1.08648	0.277266	NA
PAPPA	335.607	1.33891	0.40444	3.31053	0.000931201	0.0262733
AC010343.3	0.441831	1.33867	1.39517	0.959503	0.337305	NA
CD70	1.87321	1.33715	0.555895	2.40539	0.016155	0.149535
IGLV2-18	4.5672	1.33671	0.528035	2.53147	0.0113584	0.12102
H2BU1	11.4701	1.33659	0.353891	3.77684	0.000158828	0.00840128
MAPK4	248.707	1.33657	0.663528	2.01435	0.0439732	0.267323
AC006504.3	2.33591	1.33567	0.599569	2.22771	0.0258996	0.197766
LOC105370969	0.730731	1.3354	0.839436	1.59083	0.111647	NA
HAGLR	3.20528	1.33446	0.568094	2.34902	0.0188229	0.164306
PPBPP2	0.418509	1.33425	1.2498	1.06757	0.285712	NA
AC069366.2	2.68162	1.33367	0.527104	2.53018	0.0114004	0.121239
EEF1A1P11	2.17055	1.33355	1.00798	1.323	0.185837	0.561488
SNRPD2P1	0.408795	1.33353	1.41547	0.942114	0.346134	NA
AL162386.2	0.869646	1.33316	0.995512	1.33917	0.180516	NA
PSORS1C3	2.03065	1.33315	0.678328	1.96534	0.0493747	0.283662
GABRE	1196.7	1.333	0.308275	4.32405	1.53e-05	0.00158071
AC037487.4	0.521629	1.33285	1.35268	0.985338	0.324458	NA
AC010998.2	0.71414	1.33262	1.30085	1.02442	0.305637	NA
AC011503.2	8.73288	1.3321	0.391115	3.40591	0.000659443	0.0212945
ETV7	216.81	1.33178	0.503836	2.64328	0.00821068	0.0990171
AC012506.2	1.82132	1.33152	0.897545	1.48352	0.137937	0.487449
BDKRB1	12.7559	1.33129	0.400578	3.32342	0.000889219	0.0256002
PLA2G2D	21.7492	1.33112	0.403842	3.29615	0.000980214	0.0272383
AL391845.2	0.311546	1.33055	1.8088	0.735597	0.461976	NA
RPL23AP62	0.492257	1.33001	0.937323	1.41894	0.155916	NA
AP003498.2	2.50556	1.32991	0.556162	2.39123	0.0167918	0.153922
IGLV3-16	0.394748	1.32933	1.70453	0.779878	0.435463	NA
TAFA5	215.92	1.32928	0.437381	3.03917	0.00237232	0.0476346
SOX9	779.257	1.32901	0.292091	4.54997	5.37e-06	0.000756816
CPZ	71.0106	1.32891	0.356069	3.73218	0.000189828	0.00937634
NANOGNBP2	0.557926	1.32827	1.13977	1.16538	0.243863	NA
TRAV38-2DV8	1.12338	1.32825	0.903594	1.46997	0.14157	NA
LINC01193	0.493852	1.32791	1.02332	1.29765	0.194407	NA
AP001178.4	2.66411	1.32768	0.722782	1.8369	0.0662251	0.333501
AMY1B	0.612598	1.32478	1.41976	0.933104	0.350766	NA
SLC38A8	0.701342	1.32476	1.09059	1.21471	0.224475	NA
AC099684.3	0.464179	1.32456	1.46494	0.904169	0.365906	NA
AL110504.1	2.72343	1.32381	2.44252	0.541984	0.58783	0.872311
TRBV28	2.49504	1.32326	0.577351	2.29196	0.021908	0.179757
AC005696.3	0.630173	1.32276	1.20891	1.09417	0.27388	NA
AL662907.3	0.409719	1.3211	1.07514	1.22877	0.219158	NA
IGHG2	3065.83	1.32091	0.377172	3.50214	0.000461529	0.0170603
SIRPG-AS1	1.58586	1.31998	0.734516	1.79708	0.0723228	NA
RBMXL3	0.990622	1.3198	0.799437	1.65092	0.0987555	NA
NPAS1	42.8391	1.31864	0.490128	2.6904	0.00713667	0.0907756
SIGLEC12	31.7094	1.31851	0.398516	3.30854	0.000937829	0.0263521
SETP3	0.735849	1.31758	0.886636	1.48604	0.137268	NA
SAMD13	3.42855	1.31753	0.512116	2.57272	0.0100902	0.112851
ATP6V0D2	1.69717	1.31753	0.859295	1.53327	0.125209	0.466863
AC067959.1	2.67407	1.31738	0.515755	2.55428	0.0106408	0.116334
ACRP1	0.342605	1.31691	1.07777	1.22189	0.22175	NA
PAGE4	0.428756	1.31663	1.50764	0.873303	0.382498	NA
FER1L4	78.282	1.31662	0.328779	4.00457	6.21e-05	0.00416877
AC131280.1	2.30209	1.31656	0.680184	1.93559	0.0529173	0.295337
CR589904.2	0.714892	1.31616	1.32466	0.993576	0.320429	NA
LINC01941	0.524509	1.31611	1.28583	1.02355	0.306049	NA
AC021074.2	1.13827	1.31529	1.03065	1.27617	0.201894	NA
AC091053.1	2.91214	1.31518	2.19235	0.599894	0.548577	0.853777
LOC642366	0.425222	1.31493	1.56064	0.842557	0.399476	NA
AC007064.1	0.85106	1.31478	1.09379	1.20204	0.22935	NA
AF124730.1	0.919943	1.31444	0.811552	1.61966	0.105306	NA
CCDC80	415.936	1.31309	0.360189	3.64556	0.000266815	0.0118384
FXYD2	355.317	1.31262	0.411913	3.18666	0.00143927	0.0344726
MYBL2	20.745	1.31165	0.333153	3.93708	8.25e-05	0.00518493
AL122126.1	0.352467	1.30997	1.18317	1.10717	0.268222	NA
AC027251.1	0.514988	1.30994	1.23205	1.06322	0.287683	NA
AC119150.1	0.608175	1.30993	0.880248	1.48814	0.136713	NA
AP000695.2	5.295	1.30973	0.51028	2.56669	0.0102674	0.113934
HCP5B	2.82342	1.30969	0.677138	1.93416	0.0530939	0.295857
GMCL2	1.22682	1.30874	0.867109	1.50931	0.131218	NA
PRSS22	97.9039	1.30809	0.499334	2.61967	0.00880154	0.103846
AC005363.1	2.30291	1.30755	0.833835	1.56812	0.116853	0.451242
CD8B	30.9782	1.30751	0.309422	4.22565	2.38e-05	0.00215812
RPS19P6	0.721282	1.30561	1.02181	1.27775	0.201338	NA
KATNBL1P5	0.483119	1.30531	0.898071	1.45346	0.146097	NA
AC005014.4	1.30252	1.30508	0.68218	1.9131	0.0557356	NA
JSRP1	10.6333	1.30506	0.294334	4.43394	9.25e-06	0.00112658
OR4F7P	0.324746	1.30455	1.25605	1.03861	0.298987	NA
AL008718.2	0.797291	1.30454	0.829244	1.57316	0.115681	NA
DBNDD1	225.28	1.3043	0.29608	4.40522	1.06e-05	0.00122817
AL096870.1	0.771527	1.3042	1.17667	1.10838	0.267697	NA
DRC1	2.20893	1.30406	0.594976	2.19178	0.0283954	0.207652
SFN	52.0139	1.30388	0.587112	2.22083	0.0263623	0.20007
PTGDS	525.999	1.30341	0.343906	3.79002	0.000150632	0.00805798
AC005921.4	0.421072	1.30304	1.31834	0.988391	0.322961	NA
NANOGP1	0.751449	1.30194	1.15052	1.13161	0.257796	NA
AL139021.2	0.349352	1.30149	1.43212	0.908785	0.363463	NA
RNU11-2P	0.494085	1.30099	1.08915	1.1945	0.232283	NA
COL22A1	5.32905	1.30012	0.481734	2.69884	0.00695825	0.0893884
RPS6P2	0.388985	1.2992	1.01636	1.27828	0.201149	NA
ZSCAN12P1	33.0675	1.29897	0.41858	3.10328	0.00191389	0.0412958
PPIAP37	0.592145	1.29877	0.909992	1.42724	0.153512	NA
OR52P1P	1.57735	1.29846	0.747833	1.73629	0.0825122	NA
SSTR4	1.30255	1.29797	0.765421	1.69576	0.0899314	NA
CHRNA6	1.08011	1.29714	0.764464	1.69679	0.0897361	NA
AL132708.1	0.588697	1.29694	1.089	1.19094	0.233678	NA
AL121758.1	0.300175	1.29693	2.29837	0.564283	0.572562	NA
GOLM1	914.36	1.2969	0.252672	5.13273	2.86e-07	8.71e-05
AC009133.4	0.316737	1.29634	1.93454	0.670106	0.50279	NA
DNAJC5B	8.96076	1.29624	0.354417	3.65739	0.000254792	0.011503
SPRR2A	0.331042	1.29617	1.50771	0.859695	0.389957	NA
RBBP4P4	1.21682	1.29462	0.778705	1.66253	0.0964074	NA
FAM170B	0.320219	1.29319	1.26915	1.01894	0.30823	NA
SHISAL1	33.113	1.29261	0.311423	4.15065	3.32e-05	0.00268561
LOC731157	2.82623	1.29148	0.637116	2.02707	0.0426552	0.263019
CTSG	17.9485	1.29138	0.411043	3.14171	0.00167965	0.0377968
MS4A2	8.8588	1.29132	0.433964	2.97565	0.00292371	0.0531706
AP000997.3	1.46531	1.29099	0.898788	1.43637	0.150898	NA
LINC01187	0.734036	1.2907	1.14594	1.12632	0.260029	NA
EXO1	7.71297	1.29062	0.404954	3.18708	0.00143717	0.0344726
LINC01748	1.54145	1.29041	0.744658	1.73288	0.0831163	NA
CDY4P	27.2962	1.29027	0.554719	2.32599	0.0200191	0.170752
USP17L1	0.454867	1.2895	1.16898	1.1031	0.269985	NA
TTLL10	3.45837	1.28938	0.562323	2.29295	0.021851	0.179748
BACE2	562.834	1.28916	0.272142	4.73709	2.17e-06	0.000386593
SIDT1-AS1	0.72924	1.28901	0.883594	1.45883	0.144613	NA
ARHGAP23P1	0.829696	1.28878	1.60004	0.805466	0.420551	NA
AP000797.1	0.500387	1.2887	1.60463	0.803113	0.42191	NA
AC009533.4	16.0702	1.28847	0.539891	2.38654	0.0170079	0.155251
TRIM63	0.413974	1.28798	1.30811	0.984611	0.324815	NA
AC134043.3	1.11213	1.28696	0.851408	1.51157	0.130644	NA
KIR3DL2	1.82386	1.28676	0.590837	2.17786	0.0294167	0.21195
UGT2B28	0.601225	1.28645	1.943	0.662093	0.507912	NA
AC092153.1	0.710425	1.28559	1.02292	1.25678	0.208832	NA
AL356108.1	0.558364	1.28527	1.04365	1.23152	0.218129	NA
AC130456.3	0.792804	1.28499	0.83268	1.5432	0.122782	NA
AC068446.1	5.17431	1.28494	0.578437	2.2214	0.0263241	0.200048
IGLV7-46	20.1213	1.28367	0.39301	3.26626	0.00108979	0.0290394
TRPV3	302.151	1.28354	0.428553	2.99506	0.00274387	0.0511132
EDNRB-AS1	1.48013	1.28306	0.619634	2.07068	0.0383889	NA
AC005045.1	0.668358	1.28292	0.852959	1.50408	0.13256	NA
AP001784.1	1.91576	1.28165	0.807033	1.5881	0.112264	0.441578
AL122125.1	2.13198	1.28141	0.628734	2.03807	0.0415425	0.258689
RAET1K	0.797479	1.28128	0.739541	1.73253	0.0831786	NA
HOXD9	2.45342	1.28115	0.655224	1.95528	0.0505498	0.287883
LINC02008	0.453177	1.28056	1.06708	1.20006	0.230115	NA
LXN	72.9082	1.27999	0.290725	4.40275	1.07e-05	0.00123695
RN7SL706P	1.37889	1.27996	0.813849	1.57272	0.115783	NA
CTAG2	0.294837	1.27928	3.74181	0.341888	0.732435	NA
ERC2	1.94934	1.27847	0.631438	2.02469	0.0428991	0.263991
MTCO2P33	1.10556	1.27809	0.769411	1.66113	0.0966881	NA
H3C12	9.50292	1.27799	0.407407	3.1369	0.00170746	0.03829
SCTR	62.0221	1.27774	0.33588	3.80415	0.000142291	0.00772742
HMGN1P14	0.390277	1.27721	1.39075	0.918356	0.358433	NA
AL445647.1	7.66728	1.27718	0.587454	2.1741	0.0296976	0.213224
AC011840.4	0.409993	1.27705	1.10696	1.15365	0.248642	NA
TRAV8-2	2.92228	1.27704	0.555762	2.29782	0.0215719	0.178571
H3-5	0.818377	1.27693	0.752518	1.69687	0.0897212	NA
AC011487.3	1.4328	1.27692	0.721446	1.76994	0.0767372	NA
SLC38A5	16.9362	1.27667	0.25291	5.04791	4.47e-07	0.000122949
NPM1P7	18.4441	1.27629	0.400666	3.18542	0.00144543	0.0345575
LINC02611	4.61583	1.27601	0.434363	2.93766	0.00330699	0.0578005
LINC01736	0.674262	1.2751	0.915933	1.39214	0.163881	NA
LINC01257	0.784932	1.27508	0.865824	1.47268	0.140838	NA
STK32A-AS1	1.5474	1.27507	0.973908	1.30923	0.190455	NA
AL354741.1	0.388199	1.27474	1.38286	0.921817	0.356624	NA
VSX1	4.40067	1.2744	0.464385	2.74428	0.00606445	0.082295
KRT72	1.84489	1.27357	0.828906	1.53644	0.124429	0.465845
DLGAP5	8.15133	1.27348	0.484908	2.62622	0.00863381	0.102552
AC068299.2	0.409568	1.27341	1.03915	1.22543	0.220414	NA
MIR12136	9.0731	1.2731	0.616047	2.06656	0.0387761	0.247999
LOC105376845	0.95903	1.27291	0.88229	1.44273	0.149097	NA
LINC02223	0.301839	1.27279	3.74183	0.340151	0.733743	NA
F2RL1	615.677	1.27273	0.302757	4.20379	2.62e-05	0.00224156
AP003497.1	2.23335	1.27245	0.753661	1.68836	0.0913417	0.396579
FP236240.2	0.470856	1.2721	1.01728	1.25049	0.21112	NA
AC013477.1	19.4268	1.27208	0.441927	2.87849	0.00399582	0.0647016
EPHA5	0.681983	1.27206	0.994077	1.27964	0.200672	NA
SPTBN5	358.221	1.27132	0.402721	3.15683	0.00159496	0.036675
AC243585.2	0.452257	1.27116	1.91307	0.66446	0.506396	NA
PRSS40A	0.458694	1.27085	1.13008	1.12456	0.260776	NA
Z84466.1	1.55424	1.27008	1.3368	0.950088	0.342067	NA
LINC02618	1.01626	1.26976	1.20876	1.05047	0.293503	NA
TMSB15B-AS1	4.39964	1.26968	0.378495	3.35455	0.000794941	0.0239308
LOC105372143	2.49137	1.26892	0.679645	1.86703	0.0618976	0.32112
LTBP2	847.487	1.26887	0.310248	4.08987	4.32e-05	0.00318676
AP005264.6	0.485941	1.26867	0.985256	1.28766	0.197865	NA
IL21	0.452877	1.26834	1.44164	0.879789	0.378974	NA
OR52N4	4.99152	1.2675	0.508587	2.4922	0.0126953	0.128635
TOP2A	81.1094	1.26685	0.338329	3.74445	0.000180791	0.00910443
AP003043.1	0.94566	1.26644	0.781449	1.62063	0.105096	NA
AL162377.3	1.04681	1.2661	1.36742	0.925905	0.354495	NA
DISC1-IT1	0.951734	1.26605	0.787959	1.60675	0.10811	NA
KCNAB2	1759.82	1.26596	0.289346	4.37526	1.21e-05	0.00134326
CLIC3	11.8675	1.26567	0.310898	4.07103	4.68e-05	0.0033818
AL138799.2	1.65767	1.26496	0.658477	1.92105	0.0547259	0.301163
SLC25A53P1	0.487052	1.26452	0.871964	1.4502	0.147002	NA
AC105393.1	0.701755	1.26445	0.842674	1.50052	0.13348	NA
LINC02343	0.410007	1.26439	1.03702	1.21926	0.222746	NA
BUB1	18.3439	1.26306	0.323391	3.90567	9.4e-05	0.00568503
ULBP1	5.0399	1.26246	0.494898	2.55096	0.0107428	0.116831
GPNMB	1081.38	1.26229	0.297357	4.24502	2.19e-05	0.00201856
AL445430.1	0.671763	1.26221	1.38322	0.912511	0.3615	NA
MX1	2049.78	1.26218	0.345634	3.65177	0.000260436	0.0116833
AL359397.2	0.808265	1.2621	0.800235	1.57716	0.114759	NA
LINC02152	0.298856	1.26097	1.24714	1.01109	0.311973	NA
AC007557.3	0.473498	1.26054	0.989031	1.27452	0.202477	NA
EPHA6	8.90947	1.26034	0.481339	2.61841	0.00883415	0.104101
AL080275.1	0.649118	1.26031	0.96313	1.30855	0.190686	NA
AL445183.2	7.45795	1.25991	0.452931	2.78169	0.00540767	0.0764299
AC091887.1	1.70608	1.25935	0.842065	1.49555	0.134772	0.481606
AC068491.2	19.2656	1.25902	0.430131	2.92705	0.00342191	0.058943
COL1A1	4881.15	1.25802	0.297939	4.22242	2.42e-05	0.00217543
AL020997.3	1.75807	1.25789	0.590285	2.13098	0.0330905	0.226859
C22orf23	3.13769	1.25754	0.71302	1.76368	0.0777851	0.363801
AC007342.5	1.05816	1.25736	0.766419	1.64056	0.100889	NA
IGKV2-29	8.99142	1.25727	0.53552	2.34775	0.018887	0.164815
KCND2	10.4682	1.25701	0.39441	3.18706	0.00143726	0.0344726
TNFRSF4	27.9344	1.2564	0.354107	3.54809	0.00038804	0.0151123
VHLL	2.63163	1.25637	0.909661	1.38114	0.167236	0.53443
AC096708.1	1.67677	1.25494	0.710987	1.76507	0.0775528	0.363314
AC009533.1	407.645	1.2548	0.414485	3.02738	0.0024668	0.0484004
PTGES	15.3535	1.25475	0.420215	2.98596	0.00282689	0.0521119
TAGLN3	0.457153	1.25407	1.00569	1.24698	0.212405	NA
SETP9	0.991978	1.25379	0.811692	1.54466	0.122427	NA
CLSPN	22.8132	1.25379	0.333977	3.75412	0.000173955	0.00895094
AC073862.3	10.7939	1.25344	0.386772	3.24077	0.00119206	0.0305858
AC245140.1	0.462959	1.25241	1.2901	0.970789	0.331653	NA
CIDEC	38.2771	1.25216	0.456568	2.74254	0.0060966	0.0825458
CXCL6	199.904	1.25194	0.385953	3.24375	0.00117966	0.0304531
EPHB2	66.8862	1.25175	0.285628	4.38244	1.17e-05	0.00132482
GP2	1.77525	1.25141	0.930429	1.34498	0.17863	0.550125
IGBP1P2	0.435262	1.25118	1.64	0.762916	0.445514	NA
EEF1A1P12	2.32163	1.25104	0.843534	1.48309	0.138051	0.487546
PRSS21	3.02944	1.24947	0.563572	2.21706	0.0266193	0.200702
CTLA4	15.3364	1.24945	0.38748	3.22456	0.00126167	0.0317117
SPACA4	2.0927	1.24906	0.67106	1.86132	0.0626985	0.323381
AC013724.1	0.805585	1.24903	0.953461	1.31	0.190196	NA
HAS2	226.82	1.24883	0.540491	2.31054	0.0208583	0.174446
AC135012.1	1.09916	1.24881	0.861955	1.44881	0.14739	NA
AC087783.1	0.769528	1.24875	1.45956	0.855571	0.392235	NA
AC008752.2	0.78136	1.24835	0.757298	1.64842	0.0992656	NA
VWF	2110.4	1.24829	0.305774	4.08238	4.46e-05	0.00327424
AL138960.1	0.548334	1.24824	0.953202	1.30952	0.190358	NA
LINC01149	0.480078	1.24801	0.982364	1.27041	0.203938	NA
AC099066.2	4.48098	1.24683	0.443084	2.81398	0.00489321	0.0728636
AC092119.1	0.605769	1.24679	1.18618	1.05109	0.293217	NA
AC008825.1	0.409375	1.24622	1.46702	0.849488	0.39561	NA
NEURL3	86.7003	1.24593	0.322569	3.86251	0.000112229	0.00645422
LINC01648	0.4589	1.24579	1.22422	1.01762	0.308858	NA
HLA-DOB	20.9528	1.24574	0.32995	3.77555	0.000159657	0.00841542
AC008012.1	53.1272	1.24561	0.394334	3.15877	0.00158435	0.0365199
USP9Y	1051.65	1.24542	0.625564	1.99088	0.0464943	0.274684
AL032821.1	1.78997	1.245	0.697129	1.78589	0.0741167	0.354819
SLC30A2	6.00481	1.24461	0.558156	2.22987	0.0257564	0.19715
AC025884.1	6.08442	1.24336	0.588905	2.11131	0.0347454	0.233173
NFIA-AS2	0.669537	1.24332	0.856618	1.45142	0.146662	NA
COL9A1	1.019	1.24312	0.724256	1.71641	0.0860871	NA
TCL1A	8.37241	1.24286	0.439751	2.82628	0.00470924	0.0712087
AC040977.2	1.40075	1.24285	2.22074	0.559657	0.575713	NA
RRM2P2	1.09511	1.2428	0.833199	1.4916	0.135805	NA
TNNI2	5.88773	1.24272	0.435628	2.85272	0.00433471	0.0679367
AC078841.1	1.6294	1.2418	0.63442	1.95738	0.0503034	0.28709
PTCHD4	70.9888	1.24129	0.271354	4.57445	4.77e-06	0.00070141
KIRREL2	1.09527	1.24104	1.03174	1.20287	0.229027	NA
CDKN3	15.1535	1.24078	0.359648	3.44999	0.000560616	0.0191669
AC114341.2	2.71139	1.23928	0.497047	2.49328	0.0126569	0.128435
TOMM40P2	2.41596	1.23887	0.578	2.14337	0.0320833	0.22354
PCP4	0.683248	1.23875	1.33422	0.928443	0.353178	NA
AC106882.1	5.15496	1.23873	0.539394	2.29651	0.0216466	0.17896
AC114786.2	4.07239	1.23864	0.718947	1.72285	0.0849148	0.381527
Z97056.2	20.5501	1.23862	0.355091	3.48818	0.000486323	0.0173577
CCT8L1P	0.934978	1.23834	0.922423	1.34249	0.179439	NA
LINC01752	0.934774	1.23782	0.758307	1.63235	0.102606	NA
OPRPN	4.58851	1.23777	0.828425	1.49413	0.135143	0.482121
SCAT1	4.51983	1.23751	0.516539	2.39577	0.0165854	0.152622
BRDT	0.856295	1.23716	0.777738	1.59071	0.111674	NA
HOXD1	0.81609	1.23702	0.872699	1.41747	0.156346	NA
AL163193.1	3.08717	1.23663	0.505349	2.44709	0.0144016	0.138659
AC008758.5	10.2046	1.23663	0.410623	3.01159	0.0025988	0.0498064
LINC01480	3.61197	1.2365	0.505972	2.44382	0.0145328	0.139483
LOC100507334	1.55944	1.2364	0.757314	1.63262	0.10255	NA
AC004951.3	1.5785	1.23589	0.844461	1.46353	0.143324	NA
AL512383.1	5.08004	1.23579	0.49004	2.5218	0.0116755	0.122692
VDAC2P2	3.51929	1.23541	0.563194	2.19358	0.0282653	0.207027
TRAV6	0.40294	1.23538	1.1463	1.07771	0.281163	NA
AC048351.1	0.812296	1.23532	0.878824	1.40566	0.159826	NA
SHOX2	1.25428	1.23466	0.739589	1.66939	0.0950403	NA
ATP1B3-AS1	1.69402	1.23462	0.705442	1.75013	0.0800953	0.369495
LINC02347	0.28993	1.23452	2.33068	0.529683	0.596332	NA
TRAV5	0.374806	1.23228	1.04438	1.17991	0.238037	NA
AC104564.2	0.444658	1.23214	1.23121	1.00075	0.316947	NA
ABCB5	0.691658	1.23204	0.912357	1.35039	0.176892	NA
AC116353.6	0.487451	1.23142	0.923667	1.33319	0.182469	NA
DDX11L10	1.50927	1.23135	0.711555	1.7305	0.0835406	NA
AC107081.2	2.25623	1.23116	0.955702	1.28822	0.197669	0.575688
AC022028.2	2.17037	1.23089	0.819645	1.50173	0.133167	0.478703
KLRC2	5.1427	1.23072	0.478133	2.57401	0.0100526	0.112597
SLC44A3-AS1	60.163	1.23072	0.29721	4.1409	3.46e-05	0.00276284
PCDHB2	12.2796	1.23066	0.409667	3.00406	0.00266398	0.0502581
EVC	980.268	1.23061	0.282617	4.35433	1.33e-05	0.00143892
REG1A	1.58606	1.23004	1.33476	0.921545	0.356766	NA
BICDL1	135.177	1.22966	0.295378	4.16301	3.14e-05	0.00258822
MINAR1	12.9945	1.22957	0.250068	4.91694	8.79e-07	0.000194713
AL139042.1	0.463363	1.2292	1.4156	0.868324	0.385217	NA
HBA2	2488.67	1.22901	0.404484	3.03847	0.00237782	0.0476809
ULK4P2	3.39201	1.22867	0.581626	2.11247	0.0346459	0.232768
ZNF382	54.9126	1.22866	0.226347	5.42821	5.69e-08	2.6e-05
IGHV3-74	26.8068	1.22856	0.368081	3.33773	0.000844655	0.0249004
TNFRSF21	1217.54	1.22855	0.303149	4.05264	5.06e-05	0.00360767
H3P4	2.45164	1.2271	0.556035	2.20687	0.0273233	0.20331
AC068768.1	1.21288	1.22653	0.754557	1.6255	0.104057	NA
SFT2D3	2.36315	1.22639	3.74193	0.327741	0.743107	0.93353
AC009070.1	1.06517	1.22625	1.0772	1.13837	0.254967	NA
AC019278.1	0.772051	1.22575	0.951123	1.28874	0.197487	NA
LOC100128770	11.9301	1.22574	0.444454	2.75785	0.00581829	0.0799613
CXCR3	29.3076	1.22542	0.330456	3.70827	0.000208681	0.00999415
KATNBL1P2	1.14706	1.22443	0.719985	1.70063	0.0890124	NA
CCNO	6.46406	1.22375	0.48711	2.51227	0.0119958	0.124672
CA8	2.79162	1.22337	0.47194	2.59221	0.00953623	0.109065
CLDN11	155.829	1.22316	0.326465	3.7467	0.000179179	0.00906148
E2F8	10.5482	1.22237	0.376712	3.24485	0.00117513	0.0304413
DLX4	0.63954	1.22211	0.894068	1.36691	0.171654	NA
TRIM39-RPP21	0.325868	1.22208	2.45363	0.498069	0.618436	NA
DLGAP1-AS3	8.51374	1.22152	0.495993	2.46277	0.0137867	0.134898
KRT18P12	3.88673	1.22126	0.670746	1.82074	0.0686459	0.340015
AL138778.1	4.26647	1.221	0.359897	3.39265	0.000692205	0.0219523
LINC01060	0.549838	1.21998	1.1923	1.02322	0.306204	NA
CHRDL2	55.6491	1.21907	0.333181	3.65889	0.000253306	0.0114571
BDKRB2	127.336	1.2189	0.378624	3.21928	0.00128511	0.0321122
AC073283.2	9.48103	1.21882	0.517559	2.35493	0.0185262	0.163072
AL353803.1	1.28623	1.2188	1.01607	1.19953	0.230323	NA
PHLDA3	223.731	1.21847	0.241026	5.05535	4.3e-07	0.000119413
GRIA4	2.0552	1.21824	0.76813	1.58598	0.112744	0.442317
SCYGR4	1.9418	1.21809	0.727706	1.67388	0.0941535	0.402373
RARS1P1	1.56407	1.21787	0.818593	1.48776	0.136815	NA
BHLHE22	24.3102	1.21779	0.340444	3.57707	0.000347462	0.0141338
LINC01781	0.876629	1.21687	1.02141	1.19136	0.233512	NA
FOXD1	0.903561	1.2167	0.854289	1.42422	0.154381	NA
BCAS1	11.949	1.21664	0.433521	2.80641	0.00500972	0.0734914
LINC02613	1.02916	1.21662	0.767367	1.58544	0.112865	NA
AC129502.1	10.9721	1.21603	0.36301	3.34984	0.000808571	0.0242076
LINC01255	0.570773	1.21598	1.36296	0.892165	0.372304	NA
AC010536.3	0.673892	1.21532	1.22948	0.988483	0.322916	NA
SYNDIG1	2.5309	1.21523	0.659967	1.84135	0.0655696	0.33126
LOC102724776	0.358709	1.21517	1.14257	1.06354	0.287539	NA
KIF4B	3.32942	1.21441	0.520079	2.33505	0.0195411	0.168449
LOC101927410	1.76042	1.21386	0.664515	1.82669	0.0677463	0.33792
GGT2	1.30157	1.21382	1.01623	1.19444	0.232308	NA
AC063960.1	0.955914	1.21345	0.76282	1.59074	0.111668	NA
AC108751.3	0.424733	1.21338	1.53712	0.789389	0.429885	NA
IGKV1D-16	2.79227	1.21319	0.620605	1.95485	0.0506006	0.28802
AC124067.2	0.364121	1.21288	0.902764	1.34351	0.179106	NA
TREML3P	1.42766	1.21264	0.819436	1.47984	0.138915	NA
LINC00632	224.145	1.21252	0.354225	3.42302	0.000619299	0.0205482
LEP	0.552319	1.21251	0.872618	1.38951	0.164679	NA
PP2672	0.638986	1.21133	0.785932	1.54126	0.123253	NA
C6orf132	99.1293	1.2112	0.346881	3.49168	0.000479984	0.0173218
DQX1	2.75587	1.21076	0.555936	2.17787	0.0294158	0.21195
MYO3A	12.2967	1.21015	0.364533	3.31973	0.000901061	0.0258834
LINC02564	0.45934	1.2101	1.10397	1.09613	0.27302	NA
ANOS2P	35.114	1.20989	0.623192	1.94144	0.0522053	0.293152
AL118511.1	2.5989	1.20971	0.572015	2.11481	0.0344458	0.231808
BATF	30.1483	1.2096	0.332764	3.635	0.000277975	0.0121999
JAZF1-AS1	2.08986	1.20874	0.559248	2.16137	0.0306665	0.217488
H2AC4	47.1101	1.20874	0.361148	3.34695	0.000817071	0.0242826
PLA2G4C-AS1	0.950046	1.20872	0.840481	1.43812	0.150399	NA
TYMSOS	27.4138	1.20848	0.322567	3.74644	0.000179364	0.00906148
AC025580.2	12.4019	1.20818	0.476092	2.53769	0.0111586	0.119659
BPNT2P	0.803176	1.20801	0.816766	1.47901	0.139137	NA
RNASE2	2.41967	1.20736	0.575536	2.09781	0.0359222	0.238684
KCNMB2-AS1	13.7787	1.20722	0.356008	3.39099	0.000696409	0.0220048
CD40LG	12.2126	1.20696	0.349777	3.45067	0.000559188	0.0191669
AC138811.2	14.025	1.20694	0.661753	1.82385	0.0681744	0.338805
LINC00900	7.8736	1.20663	0.418216	2.88519	0.00391173	0.0639225
SEBOX	2.92764	1.20642	1.03978	1.16027	0.245941	0.633683
MTHFD2	179.843	1.20603	0.328623	3.66994	0.000242612	0.0111075
OR10G4	0.275646	1.20523	1.33564	0.902359	0.366866	NA
AC020661.2	0.683903	1.20489	0.784653	1.53558	0.124642	NA
PFN3	2.40336	1.2046	0.667593	1.80439	0.0711699	0.347297
GALNT17	34.9678	1.2044	0.363135	3.31666	0.000910988	0.0260104
CCR4	46.4366	1.20426	0.342912	3.51186	0.00044498	0.0166659
AC006270.2	1.84212	1.20385	0.525431	2.29117	0.0219536	0.179997
SEMA3C	99.424	1.20379	0.340944	3.53077	0.000414359	0.0157057
LINC02734	1.29916	1.20351	0.690911	1.74191	0.0815236	NA
AC078788.1	1.12882	1.20338	0.746153	1.61279	0.106791	NA
AC093677.3	0.415925	1.2025	1.23052	0.977224	0.328458	NA
CTSW	65.6717	1.2023	0.2633	4.56628	4.96e-06	0.000725296
MCF2L2	17.8333	1.20209	0.301614	3.98553	6.73e-05	0.00446016
AP000240.1	4.36455	1.20137	0.456899	2.62941	0.00855337	0.101807
NDUFA3P1	1.20522	1.20109	0.773258	1.55329	0.120355	NA
COL4A3	103.865	1.20106	0.374101	3.21053	0.00132491	0.0327128
ESRRAP1	0.366161	1.20104	1.18577	1.01288	0.311119	NA
RPS26P56	1.26456	1.20098	0.878605	1.36691	0.171653	NA
AC107892.1	0.794726	1.20092	1.47823	0.812404	0.41656	NA
SMCO1	0.368333	1.20053	1.21421	0.988732	0.322795	NA
AP000265.1	2.04226	1.19958	0.626693	1.91414	0.0556021	0.303978
TMC1	2.6599	1.19923	0.509899	2.35189	0.0186782	0.163731
CAPG	126.219	1.19895	0.308247	3.88957	0.000100421	0.00593153
AC068898.2	0.528314	1.19858	0.932474	1.28537	0.198662	NA
UBE2C	10.8682	1.19856	0.360646	3.32336	0.000889399	0.0256002
AC073862.5	13.0374	1.1984	0.362848	3.30276	0.000957369	0.0267159
AC092810.3	0.439831	1.19833	1.08701	1.10241	0.270282	NA
IGSF21	24.4442	1.19812	0.350917	3.41425	0.00063957	0.0209631
PCDHA4	9.22566	1.19803	0.382361	3.13323	0.00172895	0.0385122
PBOV1	2.64495	1.19773	0.611285	1.95937	0.0500699	0.286441
PARM1-AS1	1.78951	1.19745	0.655152	1.82774	0.0675881	0.337703
ZFP91-CNTF	23.1347	1.19737	0.809502	1.47915	0.139101	0.489425
OR9I3P	0.319503	1.19707	1.77347	0.674986	0.499684	NA
AC079140.4	1.80694	1.19644	0.636653	1.87926	0.0602088	0.315651
RNF223	2.66007	1.19642	0.648159	1.84588	0.0649094	0.329274
HM13-IT1	3.23789	1.1963	0.515421	2.32101	0.0202861	0.171698
AC148477.4	0.660426	1.19611	0.938535	1.27444	0.202508	NA
CYP3A51P	0.288727	1.1955	1.32613	0.9015	0.367323	NA
TRPV6	212.077	1.19525	0.382397	3.12568	0.00177392	0.039018
CNTN6	0.424139	1.19516	1.43454	0.833127	0.404773	NA
ZNF705A	0.497588	1.19498	1.29114	0.925523	0.354694	NA
AL390719.2	23.5988	1.19496	0.411918	2.90098	0.00372	0.0620774
TRIM54	1.28096	1.19453	0.674473	1.77105	0.0765519	NA
AC011503.4	0.301523	1.19452	1.32598	0.900854	0.367666	NA
FOXP3	69.3002	1.1942	0.295544	4.04069	5.33e-05	0.00377748
LOC101926964	1.85622	1.19378	0.712972	1.67436	0.094059	0.402226
WNT7B	25.0767	1.19331	0.390776	3.05369	0.00226049	0.0462756
COL8A2	79.2009	1.19297	0.254399	4.68937	2.74e-06	0.000451739
LINC01844	0.652678	1.19216	0.881104	1.35303	0.176047	NA
DNAAF1	22.756	1.19172	0.329288	3.61907	0.000295668	0.012746
AL034430.1	0.293873	1.19132	3.742	0.318363	0.75021	NA
AP001642.1	1.96119	1.19121	0.612348	1.94531	0.0517371	0.291389
AL359399.1	0.587691	1.19059	1.10487	1.07759	0.281218	NA
AC010533.1	2.67418	1.1903	0.576522	2.06463	0.0389582	0.248492
AC098850.1	0.561601	1.19019	0.999703	1.19055	0.233832	NA
AC022276.1	1.35691	1.19011	0.883785	1.3466	0.178108	NA
DEFA1	18.3169	1.18977	0.558225	2.13134	0.0330609	0.22684
POTEKP	5.66933	1.18964	0.475493	2.50191	0.0123526	0.126694
SP6	6.79621	1.18936	0.381137	3.12055	0.00180511	0.0395506
DUSP5P1	0.463687	1.18905	1.25628	0.946486	0.343901	NA
AC007383.3	0.785233	1.18899	0.926498	1.28332	0.19938	NA
CH25H	170.173	1.18856	0.474768	2.50345	0.0122988	0.126568
MIR4280HG	1.68824	1.188	0.627578	1.89299	0.0583591	0.3116
PHLDA2	171.064	1.18799	0.384535	3.08942	0.00200548	0.0425275
KLRC4-KLRK1	11.18	1.18699	0.397387	2.987	0.00281732	0.052037
AL157388.1	2.30689	1.18698	0.510911	2.32327	0.0201648	0.1713
CHL1	38.1412	1.18694	0.436828	2.71719	0.00658396	0.0864479
LINC02298	7.60484	1.1864	0.345021	3.43863	0.000584659	0.0196698
PRR16	14.8226	1.18591	0.388417	3.05319	0.00226419	0.0463027
WDR82P2	0.783883	1.18588	1.05218	1.12707	0.259712	NA
AC025580.1	0.948357	1.18566	0.90081	1.31622	0.1881	NA
ITGA2	199.33	1.18455	0.321217	3.68768	0.000226308	0.010676
AL161652.1	0.291506	1.18431	1.42085	0.833524	0.404549	NA
AC073592.8	0.325787	1.18413	1.5059	0.786324	0.431678	NA
EDN2	12.3356	1.1839	0.348724	3.39495	0.000686416	0.0218176
ILDR1	30.5548	1.18382	0.303729	3.89764	9.71e-05	0.00576151
RPS13P5	0.364559	1.18299	1.03273	1.1455	0.252001	NA
SLC39A12-AS1	0.774364	1.18269	0.837013	1.41299	0.157659	NA
RPL32P1	3.60736	1.182	0.577568	2.04651	0.0407063	0.255445
ACSM1	504.095	1.1819	0.406153	2.90999	0.00361438	0.0610072
CRCT1	0.273063	1.18099	1.77681	0.66467	0.506262	NA
SNORA71A	0.561669	1.18074	0.729375	1.61884	0.105481	NA
AC139491.6	5.91654	1.18071	0.530945	2.22378	0.0261631	0.199188
AL078624.1	2.19018	1.18046	0.932778	1.26553	0.205682	0.587155
KRTAP1-1	2.51608	1.18045	0.768231	1.53658	0.124396	0.465845
LINC00896	22.6384	1.18043	0.437383	2.69886	0.00695779	0.0893884
SPINT1	278.593	1.17983	0.333178	3.54113	0.000398412	0.0153684
HCN1	12.7023	1.17933	0.412579	2.85844	0.00425735	0.0672823
LINC02389	0.644768	1.17861	0.945191	1.24696	0.212414	NA
H1-6	1.3944	1.17851	0.694064	1.69799	0.0895095	NA
ADAMTS16	25.506	1.17833	0.488896	2.41019	0.0159443	0.148262
MYO18B	2.43277	1.17715	0.794445	1.48172	0.138414	0.488209
LINC02141	0.293621	1.17708	1.64258	0.716601	0.473621	NA
ANKS1B	84.6697	1.17679	0.400054	2.94158	0.00326545	0.057433
AC113615.2	2.1497	1.17672	0.619751	1.8987	0.0576039	0.309667
AL391056.1	2.76069	1.17654	0.495652	2.37371	0.0176102	0.158236
AL360081.1	1.18473	1.17645	0.710523	1.65575	0.0977729	NA
SLFN13	214.923	1.17629	0.210946	5.57625	2.46e-08	1.42e-05
LINC01094	11.2449	1.17604	0.327612	3.58972	0.000331029	0.0137012
VN1R110P	0.28558	1.1755	1.91182	0.614859	0.538648	NA
ZNF736P4Y	0.272902	1.17545	1.91348	0.614301	0.539016	NA
MCIDAS	0.292588	1.17528	1.31625	0.892898	0.371912	NA
AC092447.7	5.32971	1.17513	0.656839	1.78907	0.0736037	0.353517
TRBV11-2	0.340181	1.17491	0.921876	1.27448	0.202494	NA
OSR1	30.5095	1.17442	0.41898	2.80305	0.00506226	0.073982
AC093591.3	7.38986	1.17433	0.484567	2.42346	0.0153734	0.144903
RANP3	0.431473	1.17319	1.06542	1.10116	0.270828	NA
A2MP1	6.3447	1.1726	0.401719	2.91895	0.00351208	0.059994
IL2	0.345222	1.17228	1.30114	0.900963	0.367608	NA
EN2	1.06111	1.17194	0.706011	1.65995	0.0969252	NA
LOC101927888	1.34154	1.17181	0.782427	1.49766	0.13422	NA
AP001264.1	0.40625	1.17177	1.77977	0.658385	0.510291	NA
LINC00278	64.5393	1.17093	0.613052	1.91001	0.056132	0.30552
AC128688.1	1.11265	1.17089	0.771391	1.5179	0.12904	NA
CFTR	613.754	1.17054	0.368952	3.17262	0.0015107	0.0354596
AC041040.1	3.9316	1.17053	0.585048	2.00075	0.0454196	0.272168
AC026474.1	1.04147	1.17042	0.824785	1.41906	0.155881	NA
AL356292.1	0.451247	1.17031	0.926998	1.26247	0.206779	NA
AC024560.5	9.115	1.16991	0.725164	1.61331	0.106678	0.430933
SLC16A5	301.653	1.16982	0.321425	3.63948	0.00027319	0.0120504
PLUT	0.752258	1.1692	0.77082	1.51683	0.12931	NA
TM4SF19	6.58287	1.16896	0.662756	1.76379	0.0777681	0.363782
RPL5P28	0.451746	1.1688	1.40733	0.83051	0.406251	NA
AL049629.2	86.5935	1.16841	0.41201	2.83588	0.00457003	0.070127
ZNF775-AS1	0.663586	1.16835	0.936904	1.24703	0.212385	NA
AC009139.2	2.07207	1.16801	1.62539	0.718605	0.472384	0.81229
C1GALT1C1L	3.19855	1.16797	0.487661	2.39505	0.0166182	0.152775
MIR924HG	1.35571	1.16795	0.7323	1.59491	0.110733	NA
PADI6	0.45558	1.16736	1.01807	1.14664	0.251529	NA
AL032822.1	0.344248	1.1671	1.11747	1.04441	0.296294	NA
MSLN	3.74849	1.16648	0.798323	1.46117	0.14397	0.498453
AL160291.1	1.2088	1.16534	0.931151	1.25151	0.210749	NA
Z98200.1	1.65413	1.16488	0.562849	2.06961	0.0384892	0.247448
MUC21	0.288701	1.16483	1.50146	0.775799	0.437868	NA
TOP3BP1	3.01314	1.16463	0.771751	1.50907	0.131281	0.475971
SOHLH2	0.270289	1.16446	1.42039	0.819819	0.412319	NA
OOEP	5.16278	1.16378	0.629142	1.84979	0.0643436	0.327694
TESC	87.8813	1.16329	0.267813	4.34365	1.4e-05	0.00148803
AC093206.1	1.2768	1.16271	0.721077	1.61247	0.10686	NA
AC060814.2	10.0094	1.16261	0.336757	3.45237	0.000555694	0.0191202
HSFX3	3.56981	1.16235	0.731793	1.58836	0.112205	0.441578
SH2D4B	2.03942	1.16206	0.670474	1.7332	0.0830606	0.376444
SLC6A8	195.814	1.16206	0.222924	5.2128	1.86e-07	6.43e-05
AP001178.3	3.44768	1.16179	0.5555	2.09143	0.0364895	0.24121
AP003472.2	0.414368	1.16134	1.21978	0.952094	0.341049	NA
IGKV2-30	47.0853	1.16133	0.380985	3.04824	0.00230187	0.0468167
LOC284898	0.394119	1.16076	0.987106	1.17592	0.239626	NA
AC021517.1	0.609527	1.1604	0.831542	1.39548	0.16287	NA
RET	182.205	1.16029	0.379067	3.06092	0.00220659	0.0454991
AC104389.6	6.85383	1.16013	1.11614	1.03941	0.298613	0.686195
LCAL1	5.57859	1.15985	0.549565	2.11048	0.0348171	0.23342
AC002094.1	1.7792	1.15974	1.82362	0.635957	0.524805	0.842159
LINC02097	8.98387	1.15954	0.412729	2.80945	0.00496266	0.0732991
TRH	1.38665	1.15874	0.76394	1.5168	0.129318	NA
AC023593.1	2.00689	1.15824	0.750513	1.54327	0.122765	0.462359
MIR325HG	7.5396	1.15768	0.381862	3.03168	0.002432	0.0480372
SPINT2	409.98	1.15724	0.289209	4.00141	6.3e-05	0.00420094
GRID1	126.515	1.15663	0.448226	2.58046	0.0098668	0.111452
LINC01150	1.64999	1.15617	0.640807	1.80425	0.0711929	0.347297
AC025278.1	0.378524	1.15615	1.1307	1.02251	0.306541	NA
CDC7	108.469	1.15595	0.356383	3.24356	0.00118044	0.0304531
SLC2A5	17.8851	1.15559	0.383884	3.01024	0.00261038	0.0499053
DDX12P	52.8841	1.15535	0.337384	3.42444	0.000616076	0.0204771
TRBV23-1	0.384987	1.15452	1.22	0.946332	0.343979	NA
AC097381.3	1.07288	1.15386	0.930775	1.23968	0.215095	NA
OVOL1-AS1	1.48076	1.15369	0.908177	1.27033	0.203966	NA
LOC101929054	2.45582	1.15346	0.618498	1.86494	0.0621896	0.321987
LINC02804	4.19744	1.15344	0.476004	2.42318	0.0153853	0.144966
NENFP2	0.4859	1.15336	1.18109	0.976521	0.328806	NA
DUXAP8	40.5883	1.15228	0.32314	3.56588	0.000362633	0.0144685
FABP4	38.0562	1.15223	0.39764	2.89768	0.0037593	0.0624392
AC136624.3	1.18039	1.15204	1.01482	1.13521	0.256288	NA
CCL21	438.955	1.15199	0.38006	3.03107	0.0024369	0.0480466
OR4D5	0.271497	1.15196	1.64639	0.69969	0.484121	NA
KYNUP2	1.54662	1.15195	0.757422	1.52089	0.128288	NA
AL365209.1	15.4228	1.15192	0.361416	3.18724	0.0014364	0.0344726
PRSS1	1.31029	1.15182	0.836287	1.3773	0.168418	NA
AC024651.3	0.539029	1.15165	1.11642	1.03155	0.302281	NA
DBIL5P2	2.99316	1.1513	0.603169	1.90875	0.0562941	0.305874
AC079781.1	0.635858	1.15105	0.890885	1.29203	0.196347	NA
AL162414.1	2.12271	1.15075	0.542606	2.12079	0.0339393	0.229599
NRSN1	6.06642	1.15025	0.5379	2.13842	0.032483	0.225173
IMPDH1P11	0.533835	1.14986	1.13493	1.01316	0.310986	NA
HMGB3P23	3.03545	1.14955	1.05009	1.09472	0.273639	0.661871
TUBBP5	14.1039	1.14949	0.455425	2.52399	0.0116032	0.122249
AC110285.5	1.17557	1.1492	0.694548	1.65459	0.0980067	NA
IGKV1-16	21.2414	1.14919	0.48716	2.35895	0.0183267	0.16202
WDR86-AS1	2.15929	1.14918	0.517769	2.21948	0.0264543	0.200169
WT1-AS	7.25052	1.149	0.61631	1.86431	0.0622776	0.322266
AC097634.3	0.749772	1.14869	0.763647	1.50422	0.132525	NA
FAXC	3.44152	1.14868	0.573992	2.00121	0.04537	0.272168
SPIB	21.8805	1.14781	0.380972	3.01285	0.00258805	0.0497142
SHISA2	3.89878	1.14769	0.465	2.46815	0.0135812	0.133699
AL132775.1	0.611358	1.14747	0.925448	1.23991	0.215009	NA
AC025822.1	0.370603	1.14734	1.09168	1.05099	0.293263	NA
AL158824.1	2.26688	1.14725	0.549034	2.08957	0.0366562	0.241741
RDH10-AS1	181.943	1.14697	0.332951	3.44485	0.000571369	0.019359
AC123912.3	0.284302	1.14696	1.90592	0.601787	0.547316	NA
AC007879.2	0.538569	1.14686	0.922145	1.24368	0.213616	NA
AL603783.1	2.23893	1.1468	0.576302	1.98994	0.046598	0.274844
AC010867.1	0.265105	1.14655	2.34557	0.488818	0.624971	NA
HMMR	16.8459	1.1465	0.311146	3.68477	0.000228906	0.0107585
STEAP4	3937.2	1.1465	0.35387	3.23988	0.00119578	0.0306259
TRAM1L1	1.75138	1.14649	0.733604	1.56282	0.118096	0.453815
AL161714.1	0.627789	1.14622	0.804179	1.42533	0.154063	NA
RPL7P18	3.91541	1.1456	0.462818	2.47528	0.0133132	0.132162
ANKRD34B	1.26027	1.1456	0.746591	1.53444	0.124921	NA
LINC02234	0.885185	1.14556	0.76305	1.50129	0.13328	NA
KLK10	9.21804	1.14555	0.472479	2.42454	0.0153277	0.144616
SLC6A3	0.764492	1.14553	0.930255	1.23142	0.218166	NA
RPS19P7	0.85032	1.14537	0.971087	1.17947	0.238212	NA
LOC728158	0.676697	1.14533	1.22285	0.936612	0.348958	NA
AC022165.1	0.892838	1.14513	0.739317	1.5489	0.121405	NA
AC012640.3	1.15196	1.14511	0.992761	1.15346	0.248721	NA
LOC101929116	0.273192	1.14503	3.74209	0.305987	0.759615	NA
ZNF839P1	12.8685	1.14492	0.516466	2.21684	0.0266339	0.200724
AC005105.1	2.55807	1.14468	0.624641	1.83254	0.0668704	0.335618
ANO2	21.6709	1.14458	0.320946	3.56628	0.000362078	0.0144685
SYNDIG1L	3.80683	1.14445	0.491557	2.32822	0.0199004	0.170456
AC097518.2	0.431063	1.14426	1.09958	1.04063	0.298046	NA
H3C2	86.6804	1.14406	0.305145	3.74923	0.000177379	0.00904817
AC011476.2	0.252587	1.14312	2.85689	0.400127	0.689063	NA
AC084198.1	1.25105	1.1428	0.964803	1.18449	0.236218	NA
TACSTD2	365.737	1.14278	0.399126	2.86321	0.00419368	0.0667223
AC114550.1	1.103	1.14154	0.709281	1.60944	0.10752	NA
RPSAP23	0.440223	1.1415	1.04507	1.09227	0.274712	NA
AC016705.3	2.90719	1.14149	0.534706	2.1348	0.0327775	0.226106
AL157886.1	0.356268	1.14141	1.27675	0.893992	0.371326	NA
GEM	715.329	1.14106	0.326262	3.49738	0.000469856	0.017211
OAS2	1240.32	1.14098	0.347533	3.2831	0.00102672	0.0280439
TOMM20P2	11.5778	1.14074	0.327198	3.4864	0.000489567	0.017372
KCNA7	1.1253	1.14038	0.833351	1.36843	0.171177	NA
AP1M2	32.633	1.14019	0.402067	2.83581	0.00457092	0.070127
AL139351.1	0.260927	1.14004	1.10705	1.02979	0.303107	NA
FP475955.4	2.38063	1.14001	0.833347	1.36799	0.171315	0.539453
AL449423.1	1.2761	1.14	0.701923	1.6241	0.104354	NA
SNORA67	0.635031	1.13933	0.879133	1.29598	0.194984	NA
OR1E1	0.33406	1.13897	1.7252	0.660199	0.509126	NA
GZMK	65.6505	1.13873	0.31862	3.57394	0.000351647	0.0142021
SYPL1P2	2.27034	1.13867	0.628369	1.81211	0.0699692	0.343569
MYO7B	315.628	1.13864	0.331738	3.43236	0.000598363	0.020053
C2orf78	1.38735	1.13861	0.722942	1.57497	0.115263	NA
KRT19	327.658	1.13845	0.412105	2.76252	0.00573571	0.0792526
PKP1	5.03504	1.13844	0.667571	1.70535	0.0881297	0.389114
AC026464.3	6.94716	1.1381	1.63456	0.69627	0.48626	0.819507
GRASLND	3.99912	1.13774	0.456476	2.49245	0.0126867	0.128599
AL137100.3	0.760069	1.1377	0.874712	1.30066	0.193375	NA
AC104066.3	0.650924	1.13764	0.982517	1.15788	0.246913	NA
H2BC3	16.1432	1.1376	0.381467	2.98218	0.00286201	0.0525202
NALCN	126.17	1.13725	0.335869	3.38601	0.000709176	0.0222172
LINC02692	0.336446	1.13694	1.61356	0.704618	0.481048	NA
B3GNT5	196.77	1.13644	0.338882	3.35349	0.000797993	0.0239922
KIF18B	20.1081	1.13642	0.356784	3.18516	0.00144673	0.0345575
PNMT	2.93541	1.13577	0.523919	2.16784	0.0301708	0.215174
TRBV24-1	0.423529	1.1356	1.0156	1.11816	0.2635	NA
LINC01260	1.21884	1.1354	0.694663	1.63446	0.102162	NA
AC093720.1	3.59739	1.13495	0.638341	1.77797	0.0754095	0.357467
TM4SF19-TCTEX1D2	0.279808	1.13435	1.51528	0.748605	0.454095	NA
ZNF556	0.540836	1.13412	0.895083	1.26705	0.205136	NA
PGAM1P3	1.06526	1.13395	0.89811	1.26259	0.206735	NA
PLA2G4D	0.272146	1.13371	1.77142	0.640001	0.522172	NA
H2AC12	17.0876	1.13368	0.331593	3.41888	0.000628793	0.0207056
AL355838.1	0.391177	1.13356	1.73122	0.654775	0.512613	NA
CNMD	1.19655	1.13274	0.902763	1.25475	0.209569	NA
AC079250.1	2.44505	1.13247	0.671501	1.68648	0.0917031	0.39778
ARNTL2-AS1	6.93305	1.13237	0.452553	2.50219	0.0123428	0.126694
SAMD12-AS1	8.07963	1.13202	0.384148	2.94684	0.00321044	0.0568238
AC022150.3	0.619968	1.13182	1.04142	1.08681	0.277121	NA
AC011503.3	1.46086	1.13159	0.792788	1.42736	0.153477	NA
RPS4XP9	0.385976	1.13132	1.5048	0.751808	0.452166	NA
ERAS	4.23908	1.13076	0.558838	2.02342	0.0430299	0.264352
RPL4P3	0.321396	1.13069	1.22067	0.926283	0.354299	NA
DKFZP434A062	0.853919	1.13038	0.870378	1.29873	0.194038	NA
IFI27	673.528	1.13017	0.364259	3.10266	0.00191792	0.0413197
TMEM215	0.5251	1.12943	1.05001	1.07564	0.282089	NA
PIN1P1	0.922714	1.12896	0.955278	1.18182	0.237278	NA
FAM214BP1	3.24103	1.12894	0.506057	2.23085	0.025691	0.196809
TUBB3P1	1.18008	1.12872	0.704967	1.60109	0.109357	NA
IGSF3	95.5829	1.12797	0.300046	3.75934	0.00017036	0.00881226
KCNJ11	22.2608	1.12795	0.330075	3.41724	0.0006326	0.0207717
PCDH9-AS3	0.302138	1.12665	1.60508	0.701924	0.482726	NA
TRAV29DV5	1.12114	1.12653	0.79169	1.42295	0.154752	NA
CCDC33	0.547751	1.12631	0.979792	1.14954	0.250332	NA
DCLK1	27.7255	1.12623	0.406788	2.76858	0.00563007	0.0783237
AL008718.3	3.54519	1.12601	0.443744	2.53752	0.0111641	0.119669
LIX1	1.15002	1.12594	0.666737	1.68873	0.091272	NA
LOC105371083	0.485803	1.12594	1.10485	1.01908	0.308163	NA
AC097505.1	0.423573	1.12582	0.92335	1.21927	0.22274	NA
BBOX1-AS1	0.277207	1.12566	1.90193	0.591854	0.553948	NA
AC007326.1	1.45804	1.12522	0.799014	1.40826	0.159054	NA
AC021146.12	5.64987	1.12521	0.567415	1.98306	0.0473613	0.277435
USP41	3.03215	1.1246	0.621378	1.80985	0.0703195	0.34464
BARX2	4.67053	1.12426	0.656596	1.71225	0.0868509	0.385774
AP003784.1	0.338201	1.12406	1.22105	0.920564	0.357278	NA
MRPS17P1	0.759877	1.12399	1.07841	1.04227	0.297287	NA
GJA3	2.61338	1.12398	0.539888	2.08188	0.0373536	0.243888
MCCD1	0.539805	1.12387	1.26013	0.891869	0.372463	NA
HMX3	0.410866	1.12385	1.08856	1.03242	0.301876	NA
EEF1A1P14	27.2434	1.12356	0.314029	3.57787	0.000346402	0.0141109
LINP1	16.6378	1.12338	0.386255	2.90838	0.00363306	0.0612029
MTND4P26	4.49112	1.12334	0.40956	2.7428	0.00609186	0.082521
SYT16	1.61959	1.12244	0.648582	1.73061	0.0835212	NA
LOC154449	0.919378	1.12229	0.95547	1.17459	0.240157	NA
AL357143.1	3.35653	1.12227	0.511224	2.19526	0.0281453	0.206633
AC009171.2	0.622462	1.12178	0.87646	1.2799	0.200581	NA
HTR1B	1.01208	1.12156	0.866011	1.29509	0.19529	NA
AL354743.1	2.02758	1.12098	0.547775	2.04642	0.0407152	0.255445
AL445649.1	0.740692	1.12053	0.877449	1.27703	0.201592	NA
MELK	10.7151	1.11918	0.41801	2.67741	0.00741939	0.093036
LINC00391	0.889563	1.11909	0.932926	1.19955	0.230315	NA
AC090004.2	1.67506	1.11907	0.664764	1.68342	0.0922947	0.399076
AL022329.1	0.446079	1.11872	0.984366	1.13649	0.255752	NA
LINC01426	18.0469	1.11846	0.393188	2.8446	0.00444674	0.069006
LOC100192426	0.428647	1.11826	0.816905	1.36889	0.171032	NA
CH507-42P11.6	128.952	1.11819	0.395575	2.82673	0.00470257	0.071184
IGKV2-24	17.8156	1.11796	0.399657	2.7973	0.00515321	0.0745856
LINC01671	23.1691	1.1179	0.404739	2.76203	0.00574436	0.0792526
AC025262.3	11.7	1.11761	0.385891	2.89617	0.00377745	0.0625209
AC011816.2	0.735131	1.11735	0.799926	1.39681	0.162469	NA
STYK1	3.21927	1.11606	0.439939	2.53686	0.0111851	0.119848
AL392172.1	1.26304	1.11603	0.874398	1.27634	0.201835	NA
LAMB4	2.35147	1.11585	0.491563	2.27	0.0232074	0.185189
FEZF1-AS1	1.17434	1.11549	0.685384	1.62754	0.103623	NA
RAD54L	9.52369	1.11407	0.374374	2.97582	0.00292205	0.0531706
RHOV	5.79863	1.11386	0.522356	2.13237	0.0329764	0.226764
LRTM2	0.529354	1.11358	1.20254	0.926024	0.354433	NA
AL355474.1	0.71328	1.11357	0.848681	1.31212	0.18948	NA
PCDHA2	2.16448	1.113	0.615563	1.80811	0.0705898	0.345539
HSH2D	95.494	1.11299	0.239038	4.65611	3.22e-06	0.000522063
SYNGR3	6.56264	1.11288	0.354229	3.14169	0.00167974	0.0377968
HADHAP1	11.8786	1.1125	0.373935	2.97513	0.00292868	0.053227
CCN5	38.9335	1.11226	0.4475	2.48549	0.0129373	0.130025
GSG1L	1.97225	1.11186	0.680277	1.63442	0.10217	0.420974
AF186192.3	0.628628	1.1109	0.929959	1.19457	0.232254	NA
HBG1	0.974765	1.11085	1.66594	0.666803	0.504898	NA
AC005071.1	0.635035	1.11004	0.836816	1.3265	0.184673	NA
SPIN2P1	0.41884	1.11003	1.20292	0.922783	0.35612	NA
AL357153.2	1.19712	1.10992	0.806897	1.37554	0.168965	NA
CFAP221	72.2551	1.10979	0.302781	3.6653	0.000247044	0.0112247
HSPA6	1251.39	1.1096	0.59891	1.85269	0.0639265	0.326802
AC008958.1	6.79465	1.10953	0.408026	2.71927	0.00654259	0.0861568
RPL15P4	0.834128	1.10945	0.983035	1.12859	0.25907	NA
AC020549.2	0.896129	1.10909	0.880937	1.25899	0.208035	NA
LHX6	23.9848	1.10895	0.393917	2.81519	0.00487485	0.072743
H3C4	87.9642	1.10855	0.267979	4.1367	3.52e-05	0.00277982
CCR5AS	0.290578	1.1085	1.30104	0.852013	0.394207	NA
KCNN1	2.17983	1.10828	0.562021	1.97195	0.048615	0.28135
CLSTN2-AS1	1.72517	1.10782	0.709637	1.5611	0.118499	0.454319
PADI1	7.98865	1.10779	0.729873	1.51778	0.129069	0.472909
AEBP1	2527.28	1.10766	0.282142	3.9259	8.64e-05	0.00534878
AC010327.7	5.15327	1.10745	0.454627	2.43596	0.0148522	0.141338
CDH6	377.429	1.10726	0.347475	3.18659	0.0014396	0.0344726
H4C13	7.24014	1.10724	0.4797	2.3082	0.0209882	0.174965
CYP27C1	6.04158	1.10722	0.413695	2.67642	0.00744127	0.0931182
LOC107986742	1.11525	1.10708	0.682483	1.62214	0.104774	NA
MIR4432HG	2.38154	1.10694	0.561596	1.97106	0.048717	0.281631
C15orf56	0.700749	1.10654	0.800831	1.38174	0.167051	NA
AC005692.1	0.288115	1.10625	1.38372	0.799476	0.424015	NA
AL050343.3	1.29595	1.10611	0.630049	1.7556	0.0791573	NA
PCARE	0.870651	1.10592	0.79755	1.38664	0.165552	NA
AC023510.2	2.00931	1.10589	0.518121	2.13442	0.0328082	0.226106
AJ239328.1	16.6167	1.10578	0.369742	2.99067	0.00278364	0.0516513
TUSC7	0.875648	1.10556	0.891729	1.2398	0.21505	NA
AC098935.1	2.40513	1.10552	0.512934	2.15528	0.0311397	0.219229
AC015871.1	1.67851	1.10519	0.918248	1.20358	0.228751	0.614451
ANLN	26.6976	1.10501	0.384975	2.87033	0.00410041	0.065847
GALR1	1.248	1.10494	0.945571	1.16854	0.24259	NA
AC006459.1	0.328085	1.10488	1.30046	0.849611	0.395541	NA
AC007336.3	2.83267	1.10456	0.574473	1.92274	0.0545127	0.300514
PLAAT5	1.42002	1.10391	0.624622	1.76733	0.0771729	NA
SNORA8	3.32166	1.10376	0.534969	2.06322	0.0390916	0.24927
NPTXR	82.1443	1.10342	0.440215	2.50656	0.0121913	0.125965
AP000542.3	0.523918	1.10316	0.860604	1.28184	0.199898	NA
RASD1	4068.85	1.10196	0.391563	2.81426	0.00488902	0.0728395
FCRL2	8.99482	1.10189	0.379323	2.9049	0.00367373	0.0616336
AC005014.1	0.963841	1.10189	1.45658	0.75649	0.449355	NA
AL844892.1	1.01014	1.1013	0.804468	1.36898	0.171006	NA
INTS6P1	0.677162	1.10058	0.765297	1.43811	0.150402	NA
LINC01033	0.745086	1.10046	1.14852	0.958156	0.337984	NA
LCN8	0.495017	1.09982	1.01682	1.08162	0.27942	NA
AC092490.1	10.6782	1.09968	0.552804	1.98927	0.0466709	0.275121
AC020917.3	1.00315	1.09959	1.06057	1.0368	0.29983	NA
TNFRSF8	16.0994	1.09921	0.366611	2.9983	0.00271488	0.0507733
AMH	20.386	1.09879	0.415373	2.6453	0.00816189	0.0988491
NCAPG	24.2382	1.09874	0.344114	3.19296	0.00140821	0.0341695
ANKRD62	0.437617	1.09862	0.877475	1.25203	0.21056	NA
OTOAP1	4.06899	1.09845	0.503716	2.1807	0.0292058	0.211289
KIR2DP1	0.326103	1.09793	1.22549	0.895914	0.370298	NA
KRT8P1	1.08629	1.09751	0.9367	1.17168	0.241326	NA
MT3	0.717547	1.09746	0.951951	1.15286	0.24897	NA
H2BC6	62.3999	1.09734	0.277823	3.94979	7.82e-05	0.00500611
Z73429.1	0.821083	1.09727	1.18523	0.925781	0.35456	NA
ELANE	3.29886	1.09705	0.570366	1.92342	0.0544273	0.30027
AC027811.1	7.69535	1.09702	0.34311	3.19728	0.0013873	0.033733
LOC105377224	26.5952	1.09663	0.62581	1.75235	0.0797144	0.368933
COL1A2	2978.67	1.09653	0.295779	3.70725	0.000209522	0.0100006
AC021220.2	0.44034	1.09604	1.02663	1.06761	0.285698	NA
CRPP1	15.7621	1.09591	0.70903	1.54565	0.122188	0.461905
UTS2	3.22488	1.09584	0.600406	1.82517	0.0679757	0.338353
AC011199.1	1.73847	1.09576	0.655645	1.67127	0.0946681	0.403661
EIF4A1P4	1.57269	1.09571	0.6988	1.56799	0.116882	NA
MMP2	826.639	1.09563	0.30452	3.59789	0.000320815	0.0134702
TYMS	210.976	1.09547	0.279389	3.92096	8.82e-05	0.00543595
LINC01358	4.9546	1.09469	0.415186	2.63663	0.00837335	0.100267
AC104989.1	1.11068	1.09454	1.09465	0.999896	0.317361	NA
GLRA3	0.331155	1.09454	1.20471	0.90855	0.363588	NA
ANXA8L1	38.4382	1.09394	0.366569	2.98427	0.00284258	0.0522651
RPEL1	0.758826	1.09385	0.938394	1.16566	0.24375	NA
AC027277.1	3.89152	1.09363	1.29641	0.843585	0.398901	0.765036
AC108063.2	0.475727	1.09355	1.1645	0.939074	0.347693	NA
PDE4DIPP4	0.335209	1.09346	1.38138	0.791572	0.42861	NA
AC021683.6	0.415117	1.09332	1.07656	1.01556	0.309839	NA
SPINK2	0.466517	1.09307	0.985463	1.10919	0.267348	NA
[truncated: 57,433 more rows]

## Sheet: Table S4
Table S4: Results of differential metabolites analysis between control and CLD
metabolite	Fold change (FC)	log2(FC)	p.ajusted
Ethanolamine	2.139	1.097	0.017337
NADP+	0.5165	-0.95316	0.017337
Ornithine	1.5443	0.62691	0.017337
Homovanillic acid	1.8555	0.89177	0.028413
ADMA	1.8009	0.84871	0.028413
Histamine	2.5842	1.3697	0.033359
AC(20:1)-3	1.9121	0.93512	0.033359
Tauroursodeoxycholic acid	11.352	3.5049	0.040999
cis-11-Eicosenoic acid	2.0948	1.0668	0.040999
AC(16:2)-1	1.6662	0.73656	0.040999
AC(17:0)-3	1.66	0.73119	0.040999
Palmitoylcarnitine	1.639	0.71278	0.040999
Taurine	1.6037	0.68142	0.040999
AC(18:1)-3	1.5831	0.66275	0.040999
Val	1.2673	0.34179	0.040999
FA(22:4)	2.0709	1.0502	0.042995
gamma-Tocopherol	0.63889	-0.64637	0.042995
Erucic acid	1.4258	0.51179	0.042995
Oleic acid	2.9496	1.5605	0.043267
FA(22:5)-3	2.5466	1.3486	0.043267
Stachydrine	2.4296	1.2807	0.043267
FA(20:3)	2.3236	1.2163	0.043267
Taurochenodeoxycholic acid	2.1161	1.0814	0.043267
cis-11,14-Eicosadienoic acid	1.9602	0.97102	0.043267
Nervonic acid	1.9241	0.94417	0.043267
Lidocaine	1.9184	0.93987	0.043267
Kynurenine	1.8018	0.84946	0.043267
AC(17:0)-4	1.7232	0.78506	0.043267
Methionine sulfoxide	1.683	0.75106	0.043267
Campesterol-2	1.673	0.74244	0.043267
AC(16:1)-2	1.5513	0.63343	0.043267
AC(17:1)-3	1.5145	0.59883	0.043267
XC0071	1.3548	0.43811	0.043267
Lactic acid	1.3508	0.43377	0.043267
LPC(24:0)	1.3161	0.39632	0.043267
Ile	1.2935	0.37126	0.043267
Leu	1.2731	0.34836	0.043267
Tyr	1.2502	0.32211	0.043267
Lys	1.2101	0.27511	0.043267
Tyr-Arg_divalent	2.1384	1.0966	0.045851
1-Methyl-4-imidazoleacetic acid	1.9195	0.94076	0.04675
Glycoursodeoxycholic acid	17.542	4.1327	0.048157
AC(14:1)-3	1.7863	0.83701	0.048157
AC(14:0)-2	1.6676	0.73773	0.048157
Cystathionine	1.4683	0.55413	0.048157
AC(18:1)-2	1.4609	0.54686	0.048157
cis-8,11,14-Eicosatrienoic acid	2.2395	1.1632	0.049026
AC(20:0)	1.798	0.84637	0.049026
Ascorbate 2-sulfate	0.7108	-0.49248	0.049026
1,2-Distearoyl-glycero-3-phosphocholine-2	1.5539	0.63593	0.049696
1-Methylnicotinamide	1.4712	0.55699	0.049696
SDMA	1.4323	0.51829	0.051257
Dehydroisoandrosterone 3-sulfate-1	0.47736	-1.0669	0.053008
Met	1.4467	0.5328	0.053458
5'-Deoxy-5'-methylthioadenosine	0.73425	-0.44565	0.055506
Trp	1.3567	0.44011	0.055793
Uric acid	1.3202	0.40073	0.056344
Cholesterol sulfate	1.4908	0.57608	0.058632
Asiatic acid	1.4311	0.5171	0.058632
AC(15:0)-1	1.7256	0.78712	0.059281
Butyrylcarnitine	1.617	0.69334	0.067741
Spermidine	1.5161	0.6004	0.068272
Guanidinosuccinic acid	0.59197	-0.75641	0.069887
O-Succinylhomoserine	1.4434	0.52943	0.069887
1-Methylhistidine 3-Methylhistidine-1	1.7812	0.83283	0.072916
AC(18:0)	1.7016	0.76687	0.072916
cis-4,7,10,13,16,19-Docosahexaenoic acid-2	2.7412	1.4548	0.078661
3-Methylhistidine-2	1.5243	0.60817	0.078661
Choline	1.4795	0.56515	0.078661
CDP-choline	0.73706	-0.44015	0.078661
Palmitoleic acid	2.8901	1.5311	0.094132
AC(18:1)-1	1.4921	0.57737	0.094132
Nicotinamide	1.222	0.2893	0.094132
FA(22:5)-1	2.5801	1.3674	0.095849
Cysteamine	1.6626	0.73343	0.095849
AC(16:1)-3	1.5695	0.65026	0.095849
Asn	1.1821	0.24136	0.10099
Creatinine	1.3157	0.39584	0.10221
Linolenic acid	1.7503	0.80762	0.1034
Pantothenic acid	1.6288	0.70383	0.1034
AC(14:1)-1	1.5899	0.66895	0.1034
XA0019	0.71976	-0.47442	0.10433
Pro	1.2757	0.35126	0.10433
Morpholine	1.1762	0.23414	0.10433
gamma-Butyrobetaine	1.4468	0.53283	0.10508
Trilaurin-1	1.7207	0.78303	0.10803
AC(15:0)-3	1.4591	0.54504	0.10803
Phe	1.2726	0.34781	0.11378
FA(24:5)	1.4106	0.49626	0.11569
Galactosamine Glucosamine	0.37687	-1.4079	0.11692
Sphingosine(d20:1)	1.3851	0.46995	0.11692
AC(14:2)-2	1.2582	0.33136	0.11692
AC(22:0)	1.489	0.57432	0.11973
5-Oxoproline	1.3443	0.42688	0.11973
Ascorbate 2-phosphate	1.2247	0.29247	0.12126
CoA_divalent	0.69772	-0.51927	0.1239
Lathosterol	1.2351	0.30461	0.1239
cis-5,8,11,14,17-Eicosapentaenoic acid	2.7572	1.4632	0.12425
Aminoacetone	1.1403	0.18946	0.12425
Phosphocreatine	0.64293	-0.63726	0.12736
Gly-Asp	1.2236	0.29107	0.12736
2-Methylcholine	1.1025	0.1408	0.13441
NAD+	0.75085	-0.4134	0.13609
N,N-Dimethylglycine	1.4757	0.5614	0.13915
N-Acetylcysteine	1.299	0.37737	0.13915
Sphingosine	1.5549	0.63679	0.14105
Gly-Leu	1.4546	0.54066	0.14177
N6,N6,N6-Trimethyllysine	1.173	0.23019	0.14177
Chenodeoxycholic acid	1.5843	0.66383	0.14196
cis-4,7,10,13,16,19-Docosahexaenoic acid-1	1.443	0.5291	0.14196
Cholic acid	2.585	1.3702	0.1455
N-Acetylaspartic acid	1.344	0.42649	0.1455
Taurocholic acid	1.924	0.9441	0.14722
3-Aminoisobutyric acid	2.0814	1.0575	0.1492
IMP	0.70892	-0.4963	0.1492
Creatine	0.78898	-0.34195	0.1492
Gly-Gly	1.2663	0.34067	0.1492
Cys	1.5538	0.63577	0.15209
gamma-Glu-Val-Gly	1.2269	0.29505	0.15209
Sulfotyrosine	1.2214	0.28854	0.15374
Arachidonic acid	2.1791	1.1237	0.15594
N-Acetylgalactosamine N-Acetylmannosamine N-Acetylglucosamine	1.9638	0.97365	0.15594
FA(22:5)-2	1.6641	0.73473	0.15594
GDP	0.73053	-0.45298	0.15594
Quinic acid	0.75877	-0.39826	0.15594
XC0132	1.2716	0.34668	0.15594
7-Dehydrocholesterol-2	1.2317	0.3006	0.15773
N1-Acetylspermidine	1.6	0.6781	0.15802
AC(14:2)-4	1.4876	0.573	0.15802
AC(12:1)-1	1.2832	0.35971	0.1637
Sphinganine(d20:0)	1.167	0.22274	0.166
5-Hydroxylysine	1.3841	0.469	0.16829
Propionyl CoA_divalent	0.74653	-0.42173	0.16829
ADP-glucose GDP-fucose	0.82171	-0.2833	0.16829
N-Acetylneuraminic acid	1.1969	0.25925	0.16829
4-Androstene-3,17-dione	1.1518	0.20385	0.17126
AEA(22:6)	1.96	0.97088	0.17179
Urea	1.3145	0.39446	0.17179
Gluconolactone	1.2687	0.34336	0.17257
1-Methyladenosine	1.3506	0.43363	0.1733
N5-Ethylglutamine	0.83591	-0.25857	0.1733
AC(14:1)-2	1.5008	0.58576	0.17616
Glycochenodeoxycholic acid	1.8852	0.91473	0.17713
LPA(14:0)	1.1983	0.26104	0.17713
Trimethylamine N-oxide	1.8216	0.86522	0.17941
Hexanoic acid	1.2672	0.3416	0.18152
Saccharopine	1.5256	0.60934	0.18394
Thiaproline	1.6677	0.73783	0.18975
Xanthine	1.3643	0.44818	0.18975
Hypotaurine	1.2819	0.35824	0.18975
Flavanone	1.1587	0.21245	0.18975
Linoleic acid	2.1533	1.1065	0.19581
Guanidoacetic acid	1.3349	0.41674	0.19581
Sarcosine	1.2341	0.30346	0.19581
Glu	1.2264	0.29443	0.19581
Thiamine	1.3811	0.46581	0.19707
Betaine	1.331	0.41251	0.19707
Isobutyrylcarnitine	1.2524	0.32465	0.19842
7,8-Dihydroneopterin	1.2352	0.30478	0.19842
Cycloartenol Lanosterol	1.2968	0.37498	0.20026
beta-Cryptoxanthin-2	0.76815	-0.38054	0.21343
XA0065	0.83053	-0.26789	0.21343
Thr	1.1147	0.15661	0.2242
Uracil	1.3092	0.38865	0.22609
PRPP	1.2373	0.30723	0.22609
Pyridoxamine	2.0712	1.0504	0.23056
Adenylosuccinic acid	0.57725	-0.79274	0.23056
2-Hydroxyvaleric acid	1.4848	0.57022	0.23056
N-Acetyllysine	1.2862	0.36312	0.23056
Ascorbate 2-glucoside	1.2518	0.32399	0.23056
Ala	1.1238	0.16835	0.23056
Glycocholic acid	1.6114	0.6883	0.23199
Sphinganine	1.4797	0.56528	0.23199
Campesterol-1	0.78302	-0.35287	0.23199
beta-Ala	1.2189	0.28557	0.23199
Cortisol-1 18-Hydroxycorticosterone-1 Humulone-1	1.1739	0.23132	0.23199
Citrulline	1.3109	0.39055	0.24205
Abietic acid-2	1.2943	0.37222	0.24205
N-Acetylalanine	1.3147	0.39469	0.24389
Homocitrulline	0.86946	-0.20181	0.24389
Arg	1.4384	0.52443	0.24679
AC(13:1)-4	1.4706	0.55639	0.24688
AC(16:2)-2	1.3424	0.42478	0.24688
Gluconic acid	1.2649	0.339	0.24688
2-Hydroxybutyric acid	1.256	0.32882	0.24953
Cysteine glutathione disulfide	1.3725	0.45686	0.25162
Arg-Glu	1.2712	0.3462	0.25162
Piperidine	0.69227	-0.53059	0.25498
Ophthalmic acid	0.68527	-0.54526	0.26203
AC(14:2)-1	1.257	0.32999	0.26408
N-Acetylputrescine	1.1866	0.24689	0.26408
Ser-Glu	1.2994	0.37779	0.26571
AC(18:2)-2	1.1797	0.23841	0.26571
Cystine	4.7313	2.2422	0.27257
Imidazolelactic acid	1.2226	0.28997	0.27257
Ergothioneine	0.78375	-0.35154	0.27581
Spermine	1.8023	0.84987	0.27764
Asp	0.85181	-0.2314	0.27764
Glutathione (GSSG)_divalent	0.81365	-0.29751	0.28553
AMP	0.60924	-0.71493	0.28764
Paraxanthine	0.89661	-0.15745	0.28764
Caffeine	1.4699	0.55575	0.29929
5-Methyltetrahydrofolic acid	1.1558	0.20886	0.29929
GMP	0.7683	-0.38027	0.3023
Cholesterol	1.0909	0.12553	0.3023
Stigmasterol-2	1.1982	0.26086	0.30451
Piperine-2	0.55637	-0.84589	0.30821
Gly	1.0812	0.11264	0.3085
2,3-Diphosphoglyceric acid	1.3131	0.39298	0.30909
UMP	0.60174	-0.73278	0.32635
Glu-Glu	1.3074	0.38669	0.32635
N-Acetylornithine	1.271	0.34595	0.32635
O-Phosphoserine	0.68499	-0.54585	0.33373
AC(21:0)	1.2027	0.26622	0.33373
beta-Ala-Lys	1.2762	0.35187	0.33736
NMN	0.83109	-0.26693	0.34098
XC0029	0.9023	-0.14833	0.34433
Hippuric acid	0.32418	-1.6251	0.34963
AC(14:0)-1	1.2701	0.3449	0.34963
FA(12:0)	1.1876	0.24804	0.34963
3-Hydroxybutyric acid	0.87808	-0.18757	0.34963
CMP	0.8852	-0.17592	0.35281
Glutathione (GSH)	0.81082	-0.30255	0.3555
Isovalerylcarnitine	1.2244	0.29212	0.3555
Adenine	0.84913	-0.23595	0.36485
6-Phosphogluconic acid	0.89684	-0.15707	0.36881
UDP-glucuronic acid	1.3222	0.40293	0.38523
Glucaric acid	0.80337	-0.31586	0.38523
Glabridin	1.1334	0.1806	0.38523
beta-Estradiol 17alpha-Estradiol-3	1.1145	0.15641	0.38523
Pelargonic acid	1.1146	0.15659	0.38858
N1-Methyl-4-pyridone-5-carboxamide	1.2294	0.298	0.3918
AC(16:2)-3	1.1079	0.14784	0.3918
S-Methylglutathione	0.81902	-0.28803	0.40134
GABA	1.6431	0.71639	0.40826
Ascorbic acid	1.4105	0.49625	0.40826
1,2-Dipalmitoyl-glycero-3-phosphoethanolamine	1.0813	0.11278	0.40826
Metronidazole	0.90302	-0.14717	0.41255
Triethanolamine	2.3652	1.242	0.41703
Sitosterol-2	1.14	0.18897	0.42124
Cysteinesulfinic acid	1.1237	0.16822	0.42567
Stearic acid	0.77381	-0.36995	0.43601
Arachidic acid	0.80675	-0.30981	0.43852
2-Arachidonoylglycerol	1.1967	0.25903	0.43852
Adenosine	0.66494	-0.58871	0.4476
Xanthosine	1.1365	0.18464	0.4476
Stearoyl ethanolamide	1.1838	0.24341	0.45025
cAMP	1.1356	0.18346	0.45025
Linoleyl ethanolamide	1.2615	0.33512	0.45466
Corosolic acid-1	1.1108	0.15166	0.45844
1-Methylhistamine	1.5201	0.60416	0.46357
AC(16:1)-4	1.292	0.36958	0.46422
Lactosylceramide(d18:1/24:1)	1.1882	0.24881	0.46422
Phytosphingosine	0.91203	-0.13285	0.46422
XC0016	1.2259	0.29386	0.48012
Glycodeoxycholic acid	0.90934	-0.1371	0.48012
gamma-Glu-Cys	0.74935	-0.4163	0.48417
Sedoheptulose 7-phosphate	0.70017	-0.51422	0.49493
Betaine aldehyde_+H2O	1.3227	0.40348	0.49493
Taurolithocholic acid 3-sulfate	1.3121	0.39187	0.49493
AC(12:0)-3	1.269	0.34365	0.49493
Hydroxyproline	1.23	0.29867	0.49493
Palmitoylethanolamide	1.1991	0.26192	0.49493
AC(17:0)-2	1.1941	0.25592	0.49493
Daminozide Ala-Ala-1	1.1497	0.20129	0.49493
Tyr-Glu	1.1416	0.19101	0.49493
Lauric acid	1.1219	0.16595	0.49493
Ricinoleic acid-1	0.89872	-0.15406	0.49493
Thymidine	0.90631	-0.14193	0.49493
N-Acetylglucosamine 1-phosphate	1.0124	0.017804	0.50617
Heptadecanoic acid-2 FA(17:0)-2	0.76002	-0.39589	0.50749
Androsterone-2	0.82538	-0.27687	0.50749
Sphingomyelin(d18:1/18:0)-2	0.85623	-0.22392	0.50749
AC(16:1)-1	1.1476	0.19865	0.50749
Desmosterol-1 7-Dehydrocholesterol-1	1.1421	0.19168	0.50749
GTP	0.87602	-0.19097	0.50749
alpha-Tocopherol	1.1153	0.15738	0.50749
p-Toluic acid m-Toluic acid o-Toluic acid	1.0583	0.0817	0.50749
Retinol	1.0495	0.069762	0.50749
3'-CMP 2'-CMP	1.0379	0.053728	0.50749
AC(14:3)-1	1.2312	0.3001	0.52168
N-Acetylmethionine	1.1772	0.23531	0.52168
Ribulose 1,5-diphosphate	1.1504	0.20216	0.52168
S-Carboxymethylcysteine	1.1933	0.25495	0.5265
Heptadecanoic acid-1 FA(17:0)-1	0.85638	-0.22368	0.52947
FA(15:0)	1.0924	0.12749	0.52947
Zeaxanthin-2	0.74602	-0.42272	0.53412
ADP	0.82248	-0.28195	0.53877
N1-Acetylspermine	1.3174	0.39769	0.54196
Hypoxanthine	1.0716	0.099761	0.54196
Cys-Gly	1.1713	0.2281	0.55354
Dethiobiotin	0.88102	-0.18275	0.55841
Coenzyme Q10	0.84372	-0.24517	0.5614
Glucuronic acid-2 Galacturonic acid-2	1.0522	0.073358	0.5614
myo-Inositol 2-phosphate	1.0763	0.10611	0.56607
AC(12:1)-2	1.3025	0.38126	0.57109
1-Myristoyl-glycero-3-phosphocholine-1	0.91825	-0.12305	0.57604
Piperine-3	0.64099	-0.64162	0.57926
UDP	0.81392	-0.29705	0.57926
Sphingomyelin(d18:1/16:0)	1.0892	0.12331	0.58346
myo-Inositol 1-phosphate myo-Inositol 3-phosphate	1.1509	0.20279	0.58668
Malonylcarnitine	1.1128	0.15424	0.58668
Carnitine	1.071	0.099001	0.59563
1,2-Distearoyl-glycero-3-phosphocholine-3	1.1136	0.15525	0.59663
FA(14:3)	1.064	0.089486	0.59867
AC(15:0)-2	0.86956	-0.20164	0.60717
Lutein-1	0.94725	-0.078187	0.61023
XA0017	0.96392	-0.053012	0.61023
Oleoyl ethanolamide AEA(18:1)	1.1783	0.23669	0.61309
3'-AMP	0.93454	-0.097677	0.61309
4-Pyridoxic acid	1.0988	0.13593	0.61829
Riboflavin	1.0314	0.0446	0.62328
UDP-N-acetylgalactosamine UDP-N-acetylglucosamine	0.96582	-0.050167	0.62641
FMN	1.0328	0.046544	0.62641
Glycolithocholic acid	0.30448	-1.7156	0.62945
S-Adenosylhomocysteine	1.0007	0.00096041	0.62945
N6-Acetyllysine	1.0628	0.087884	0.63403
Citric acid	0.81869	-0.28861	0.64646
Glucose 6-phosphate	0.78329	-0.35239	0.65167
Fructose 6-phosphate	0.78248	-0.35387	0.66698
3-Hydroxytetradecanoic acid-1	1.0882	0.12197	0.66698
XC0061	0.98037	-0.028603	0.66698
Gln	0.9529	-0.069604	0.66991
Phosphorylcholine	0.91709	-0.12486	0.67697
gamma-Glu-2-aminobutyric acid	0.91678	-0.12535	0.68028
UTP	0.9515	-0.071722	0.68028
Dihydroxyacetone phosphate	1.5602	0.6417	0.69268
Guanine	0.85892	-0.2194	0.69789
Pyridoxamine 5'-phosphate	0.92475	-0.11286	0.7018
Ribulose 5-phosphate	0.95973	-0.059295	0.7018
cCMP 2',3'-cCMP	1.0271	0.038579	0.7018
O-Acetylhomoserine 2-Aminoadipic acid	1.0209	0.02989	0.7018
Ricinoleic acid-2	1.012	0.017252	0.7018
Guanosine	1.1164	0.15881	0.70479
FA(19:0)-1	0.89792	-0.15534	0.70479
Palmitic acid	0.93547	-0.096242	0.70771
Ser	1.0653	0.091205	0.70771
Homoarginine	0.94152	-0.086929	0.71593
Terephthalic acid	0.97914	-0.030415	0.71593
Fumaric acid	0.9815	-0.026941	0.71593
Cadaverine	0.6283	-0.67047	0.72107
Fructose 1,6-diphosphate	1.6557	0.72748	0.7219
XA0033	0.90528	-0.14357	0.7219
2-Aminoisobutyric acid 2-Aminobutyric acid	0.95626	-0.064526	0.7219
Taurolithocholic acid	0.81418	-0.29658	0.72706
Succinic acid	0.93449	-0.097747	0.73936
Glycerol 3-phosphate	1.0237	0.033862	0.74438
Argininosuccinic acid	1.321	0.40163	0.74935
Malic acid	0.99054	-0.013706	0.76206
Diethanolamine	1.1937	0.25539	0.7628
3-Phenylpropionic acid	1.1231	0.16744	0.7628
N-Acetylglucosamine 6-phosphate	0.9112	-0.13416	0.7628
Glucose 1-phosphate	1.0452	0.063725	0.78983
Ethanolamine phosphate	1.0286	0.040751	0.79959
Octanoic acid	0.99304	-0.01008	0.79959
His	1.0313	0.044462	0.80489
Threonic acid	1.0597	0.083653	0.80501
Ribose 5-phosphate	1.0608	0.085183	0.81545
N6-Methyllysine	0.82506	-0.27743	0.82343
AC(20:1)-2	1.1477	0.19878	0.82343
Uridine	0.90968	-0.13657	0.82343
XC0089	1.3722	0.45647	0.82618
Myristic acid	0.92309	-0.11545	0.82618
3-Amino-2-piperidone	1.0567	0.079504	0.83124
Pentadecanoic acid	0.97194	-0.041064	0.83622
Taurodeoxycholic acid	1.087	0.1203	0.84135
Inosine	0.99891	-0.0015698	0.84621
AC(17:1)-4	1.3116	0.39135	0.85643
alpha-Tocopherol acetate	1.0842	0.11666	0.85643
N2-Phenylacetylglutamine	0.83279	-0.26398	0.86409
Thyroxine	0.88583	-0.17489	0.86409
Dyphylline	0.96484	-0.051634	0.86409
Noradrenaline 6-Hydroxydopamine	1.1138	0.15554	0.86884
Behenic acid	1.023	0.032873	0.87167
Ectoine	1.0022	0.0031794	0.87167
ATP	1.0268	0.038167	0.87427
Abietic acid-1	0.99682	-0.0046008	0.87427
AC(13:1)-3	1.2119	0.27722	0.87926
Trilaurin-2	1.2837	0.36029	0.88905
AC(17:1)-2	0.95885	-0.060629	0.88905
S-Adenosylmethionine	0.84545	-0.24221	0.89159
AC(14:1)-4	1.1327	0.17979	0.89159
4-Guanidinobutyric acid	0.8114	-0.30151	0.91098
XC0126	0.99671	-0.0047518	0.9157
Trigonelline	0.86311	-0.21238	0.91823
Isethionic acid	1.0538	0.075539	0.91823
Theobromine	1.0891	0.12319	0.92283
Stigmasterol-1	0.96046	-0.058204	0.93967
Pipecolic acid	1.0321	0.045536	0.93967
Putrescine	1.0623	0.087185	0.9421
O-Acetylcarnitine	1.0112	0.016011	0.9421
AC(20:1)-1	1.0292	0.04154	0.95378
Glycerol	0.98176	-0.026553	0.95856
allo-Threonine	0.77018	-0.37673	0.96774
AC(13:1)-1	1.176	0.23387	0.96774
Mucic acid	1.1481	0.19929	0.96774
2-Hydroxyglutaric acid	0.94655	-0.079248	0.96774
FAD_divalent	0.97904	-0.03056	0.96774
ADP-ribose	1.1434	0.19333	0.99344
3-Aminobutyric acid	0.84505	-0.2429	1
N-Acetylglutamic acid	1.121	0.16475	1
AC(10:0)	1.0213	0.030429	1

## Sheet: Table S5
Table S5: Comparison of metabolomes with different backgrounds
			p.ajusted
metabolite	Fold change (FC)	log2(FC)	age (high / low)	DM (DM / no)	fibrosis (F3-4 / F1-2)	HL (HL / no)
Glucuronic acid-2 Galacturonic acid-2	1.678	0.74675	0.015198
beta-Cryptoxanthin-2	1.6015	0.67939		0.031474
Phosphocreatine	1.656	0.72773		0.034075
Dehydroisoandrosterone 3-sulfate-1	0.61328	-0.70537		0.034802
Adenine	1.8867	0.91584			0.00060682
Oleoyl ethanolamide AEA(18:1)	0.55847	-0.84045			0.0010425
Phosphocreatine	2.1337	1.0934			0.0015809
Tauroursodeoxycholic acid	1.8444	0.88319			0.0017517
AEA(22:6)	0.4697	-1.0902			0.002425
Noradrenaline 6-Hydroxydopamine	0.62147	-0.68625			0.00294
Dihydroxyacetone phosphate	1.9572	0.96878			0.0034812
N-Acetylgalactosamine N-Acetylmannosamine N-Acetylglucosamine	0.46353	-1.1093			0.0038255
N-Acetylmethionine	0.50711	-0.97962			0.0055529
FA(22:5)-1	0.41503	-1.2687			0.0057137
Arachidonic acid	0.33325	-1.5853			0.0058789
cis-4,7,10,13,16,19-Docosahexaenoic acid-2	0.41147	-1.2811			0.0068561
Fructose 6-phosphate	1.7282	0.78929			0.0070523
Pantothenic acid	0.55422	-0.85147			0.0074872
XC0061	1.5026	0.58742			0.0076922
Glucose 6-phosphate	1.7406	0.79962			0.0077142
Glycoursodeoxycholic acid	2.8659	1.519			0.0089459
cis-5,8,11,14,17-Eicosapentaenoic acid	0.48977	-1.0298			0.0091901
S-Methylglutathione	1.6199	0.69593			0.011178
Hypoxanthine	0.61114	-0.71042			0.011205
Uracil	0.56363	-0.82718			0.015532
6-Phosphogluconic acid	1.8856	0.91504			0.016532
Linoleyl ethanolamide	0.63692	-0.65082			0.017926
AC(12:1)-2	1.6201	0.69612			0.018877
Pyridoxamine	0.47803	-1.0648			0.019429
FA(22:4)	0.57242	-0.80484			0.021447
Spermine	0.5164	-0.95343			0.022156
Sedoheptulose 7-phosphate	1.9012	0.92693			0.027824
FA(22:5)-3	0.52241	-0.93673			0.028554
Trilaurin-2	1.5488	0.63117			0.03396
cis-11,14-Eicosadienoic acid	0.62547	-0.677			0.036571
Cys	0.53343	-0.90663			0.040355
Fructose 1,6-diphosphate	2.769	1.4694			0.041297
Linoleic acid	0.38516	-1.3765			0.042273
FA(22:5)-2	0.58951	-0.7624			0.043137
ADP-ribose	1.6525	0.72465				0.011023
Glycochenodeoxycholic acid	0.43889	-1.1881				0.011722
Cycloartenol Lanosterol	0.60487	-0.72531				0.013107
Glycocholic acid	0.52555	-0.92809				0.019799
Chenodeoxycholic acid	0.62256	-0.68371				0.026195
Hydroxyproline	0.66446	-0.58974				0.026442
Taurochenodeoxycholic acid	0.61125	-0.71017				0.028314
Mucic acid	0.61683	-0.69706				0.046475

## Sheet: Table S6
Table S6: Results of GSEA analysis of control versus each subgroup
Gene sets enriched in phenotype CLDS1 vs control
NAME	GS follow link to MSigDB	SIZE	ES	NES	NOM p-val	FDR q-val	FWER p-val	RANK AT MAX
HALLMARK_ALLOGRAFT_REJECTION	HALLMARK_ALLOGRAFT_REJECTION	200	0.770727	2.13096	0	0	0	5061
HALLMARK_INTERFERON_GAMMA_RESPONSE	HALLMARK_INTERFERON_GAMMA_RESPONSE	200	0.734133	2.05529	0	0	0	7235
HALLMARK_TNFA_SIGNALING_VIA_NFKB	HALLMARK_TNFA_SIGNALING_VIA_NFKB	200	0.737555	2.03822	0	0	0	6176
HALLMARK_INFLAMMATORY_RESPONSE	HALLMARK_INFLAMMATORY_RESPONSE	200	0.729989	2.00802	0	0	0	5439
HALLMARK_EPITHELIAL_MESENCHYMAL_TRANSITION	HALLMARK_EPITHELIAL_MESENCHYMAL_TRANSITION	200	0.723439	1.99578	0	0	0	5606
HALLMARK_IL6_JAK_STAT3_SIGNALING	HALLMARK_IL6_JAK_STAT3_SIGNALING	87	0.754017	1.97199	0	0	0	5799
HALLMARK_KRAS_SIGNALING_UP	HALLMARK_KRAS_SIGNALING_UP	200	0.678012	1.8673	0	0	0	5464
HALLMARK_INTERFERON_ALPHA_RESPONSE	HALLMARK_INTERFERON_ALPHA_RESPONSE	97	0.693207	1.81646	0	0.000109694	0.001	7235
HALLMARK_IL2_STAT5_SIGNALING	HALLMARK_IL2_STAT5_SIGNALING	199	0.649781	1.794	0	9.75057e-05	0.001	5179
HALLMARK_ANGIOGENESIS	HALLMARK_ANGIOGENESIS	36	0.7589	1.76348	0	8.77551e-05	0.001	5077
HALLMARK_G2M_CHECKPOINT	HALLMARK_G2M_CHECKPOINT	200	0.623689	1.72422	0	7.97774e-05	0.001	5850
HALLMARK_APICAL_JUNCTION	HALLMARK_APICAL_JUNCTION	200	0.608851	1.67987	0	0.000146258	0.002	6913
HALLMARK_COMPLEMENT	HALLMARK_COMPLEMENT	200	0.604881	1.66442	0	0.000277291	0.004	6226
HALLMARK_P53_PATHWAY	HALLMARK_P53_PATHWAY	200	0.594271	1.64211	0	0.000322834	0.005	5916
HALLMARK_APOPTOSIS	HALLMARK_APOPTOSIS	161	0.601008	1.64124	0	0.000301312	0.005	8321
HALLMARK_E2F_TARGETS	HALLMARK_E2F_TARGETS	200	0.596553	1.64085	0	0.000282479	0.005	5850
HALLMARK_HYPOXIA	HALLMARK_HYPOXIA	200	0.580106	1.59689	0	0.000809119	0.015	5565
HALLMARK_MYOGENESIS	HALLMARK_MYOGENESIS	200	0.567631	1.56827	0	0.0012795	0.024	7098
HALLMARK_ESTROGEN_RESPONSE_LATE	HALLMARK_ESTROGEN_RESPONSE_LATE	200	0.551516	1.51658	0	0.00417009	0.082	6354
HALLMARK_COAGULATION	HALLMARK_COAGULATION	138	0.558706	1.51334	0.00211864	0.00419147	0.086	5439
HALLMARK_ESTROGEN_RESPONSE_EARLY	HALLMARK_ESTROGEN_RESPONSE_EARLY	200	0.549324	1.50668	0	0.00465305	0.101	6149
HALLMARK_UNFOLDED_PROTEIN_RESPONSE	HALLMARK_UNFOLDED_PROTEIN_RESPONSE	113	0.55349	1.48668	0.00331858	0.00617237	0.138	9509
HALLMARK_MTORC1_SIGNALING	HALLMARK_MTORC1_SIGNALING	200	0.530263	1.45357	0	0.00960681	0.21	9663
HALLMARK_MYC_TARGETS_V2	HALLMARK_MYC_TARGETS_V2	58	0.569294	1.41225	0.0209059	0.0169039	0.357	8110
HALLMARK_TGF_BETA_SIGNALING	HALLMARK_TGF_BETA_SIGNALING	54	0.560112	1.36424	0.046875	0.0303878	0.562	11142
HALLMARK_UV_RESPONSE_UP	HALLMARK_UV_RESPONSE_UP	158	0.489352	1.34878	0.012605	0.0362692	0.653	8666
HALLMARK_GLYCOLYSIS	HALLMARK_GLYCOLYSIS	200	0.489956	1.34704	0.0113285	0.0360356	0.663	7034
HALLMARK_PI3K_AKT_MTOR_SIGNALING	HALLMARK_PI3K_AKT_MTOR_SIGNALING	105	0.506626	1.34331	0.0254989	0.0367233	0.676	10375
HALLMARK_UV_RESPONSE_DN	HALLMARK_UV_RESPONSE_DN	144	0.480479	1.30083	0.0417112	0.0606058	0.86	5890
HALLMARK_MITOTIC_SPINDLE	HALLMARK_MITOTIC_SPINDLE	199	0.46837	1.29871	0.0259875	0.0603406	0.866	10594
HALLMARK_APICAL_SURFACE	HALLMARK_APICAL_SURFACE	44	0.54459	1.28218	0.119804	0.0710662	0.918	5293
HALLMARK_SPERMATOGENESIS	HALLMARK_SPERMATOGENESIS	135	0.462465	1.25337	0.0784946	0.0943139	0.97	4904
HALLMARK_KRAS_SIGNALING_DN	HALLMARK_KRAS_SIGNALING_DN	200	0.449586	1.24023	0.0550936	0.106036	0.982	6938
HALLMARK_NOTCH_SIGNALING	HALLMARK_NOTCH_SIGNALING	32	0.540216	1.23768	0.164331	0.105292	0.983	6869
HALLMARK_REACTIVE_OXYGEN_SPECIES_PATHWAY	HALLMARK_REACTIVE_OXYGEN_SPECIES_PATHWAY	49	0.478274	1.16542	0.240143	0.203541	1	7031
HALLMARK_ANDROGEN_RESPONSE	HALLMARK_ANDROGEN_RESPONSE	100	0.429929	1.12311	0.25477	0.278012	1	9863
HALLMARK_HEDGEHOG_SIGNALING	HALLMARK_HEDGEHOG_SIGNALING	36	0.479028	1.10263	0.300761	0.314146	1	4880
HALLMARK_HEME_METABOLISM	HALLMARK_HEME_METABOLISM	200	0.386955	1.07612	0.30512	0.365289	1	7270
HALLMARK_CHOLESTEROL_HOMEOSTASIS	HALLMARK_CHOLESTEROL_HOMEOSTASIS	74	0.422716	1.05911	0.370115	0.394313	1	9015
HALLMARK_PROTEIN_SECRETION	HALLMARK_PROTEIN_SECRETION	96	0.366047	0.959401	0.563616	0.624974	1	11744
HALLMARK_MYC_TARGETS_V1	HALLMARK_MYC_TARGETS_V1	200	0.335993	0.924641	0.669763	0.690793	1	13287
HALLMARK_WNT_BETA_CATENIN_SIGNALING	HALLMARK_WNT_BETA_CATENIN_SIGNALING	42	0.386812	0.917628	0.625459	0.689857	1	6869
HALLMARK_ADIPOGENESIS	HALLMARK_ADIPOGENESIS	200	0.313629	0.865992	0.808884	0.773736	1	5726
HALLMARK_OXIDATIVE_PHOSPHORYLATION	HALLMARK_OXIDATIVE_PHOSPHORYLATION	200	-0.50322	-1.84984	0	0	0	9209
HALLMARK_BILE_ACID_METABOLISM	HALLMARK_BILE_ACID_METABOLISM	112	-0.523028	-1.76094	0	0	0	7972
HALLMARK_FATTY_ACID_METABOLISM	HALLMARK_FATTY_ACID_METABOLISM	158	-0.42299	-1.50322	0	0.0155067	0.028	7469
HALLMARK_XENOBIOTIC_METABOLISM	HALLMARK_XENOBIOTIC_METABOLISM	200	-0.332824	-1.24294	0.03125	0.111422	0.229	6639
HALLMARK_PANCREAS_BETA_CELLS	HALLMARK_PANCREAS_BETA_CELLS	40	-0.322962	-0.917591	0.601064	0.998356	0.95	3911
HALLMARK_PEROXISOME	HALLMARK_PEROXISOME	104	-0.258454	-0.871512	0.886364	0.975083	0.971	9161
HALLMARK_DNA_REPAIR	HALLMARK_DNA_REPAIR	150	-0.244497	-0.860803	0.933333	0.852693	0.974	5316
Gene sets enriched in phenotype CLDS2 vs control
NAME	GS follow link to MSigDB	SIZE	ES	NES	NOM p-val	FDR q-val	FWER p-val	RANK AT MAX
HALLMARK_ALLOGRAFT_REJECTION	HALLMARK_ALLOGRAFT_REJECTION	200	0.549027	1.53406	0.00102354	0.0412179	0.065	5200
HALLMARK_APICAL_JUNCTION	HALLMARK_APICAL_JUNCTION	200	0.458255	1.28581	0.0154004	0.645673	0.881	9380
HALLMARK_APICAL_SURFACE	HALLMARK_APICAL_SURFACE	44	0.525118	1.27185	0.0995086	0.5086	0.916	5897
HALLMARK_MYOGENESIS	HALLMARK_MYOGENESIS	200	0.435978	1.21424	0.0685773	0.723933	0.996	7173
HALLMARK_EPITHELIAL_MESENCHYMAL_TRANSITION	HALLMARK_EPITHELIAL_MESENCHYMAL_TRANSITION	200	0.425194	1.19086	0.102249	0.736401	0.998	7999
HALLMARK_E2F_TARGETS	HALLMARK_E2F_TARGETS	200	0.421987	1.18923	0.114519	0.622895	0.998	6002
HALLMARK_G2M_CHECKPOINT	HALLMARK_G2M_CHECKPOINT	200	0.424614	1.18223	0.102775	0.57099	0.999	6011
HALLMARK_KRAS_SIGNALING_DN	HALLMARK_KRAS_SIGNALING_DN	200	0.416015	1.15928	0.139059	0.614764	1	8099
HALLMARK_KRAS_SIGNALING_UP	HALLMARK_KRAS_SIGNALING_UP	200	0.414347	1.15443	0.150407	0.570538	1	5873
HALLMARK_INTERFERON_ALPHA_RESPONSE	HALLMARK_INTERFERON_ALPHA_RESPONSE	97	0.418974	1.11742	0.26413	0.69617	1	8023
HALLMARK_HEDGEHOG_SIGNALING	HALLMARK_HEDGEHOG_SIGNALING	36	0.463426	1.10293	0.345679	0.705084	1	2795
HALLMARK_WNT_BETA_CATENIN_SIGNALING	HALLMARK_WNT_BETA_CATENIN_SIGNALING	42	0.448438	1.08966	0.345269	0.709005	1	9795
HALLMARK_SPERMATOGENESIS	HALLMARK_SPERMATOGENESIS	135	0.377361	1.03139	0.414894	0.942561	1	5960
HALLMARK_MITOTIC_SPINDLE	HALLMARK_MITOTIC_SPINDLE	199	0.367664	1.02919	0.428424	0.885945	1	8624
HALLMARK_ANGIOGENESIS	HALLMARK_ANGIOGENESIS	36	0.431383	1.01465	0.443196	0.890738	1	6614
HALLMARK_P53_PATHWAY	HALLMARK_P53_PATHWAY	200	0.342525	0.95979	0.598555	1	1	9309
HALLMARK_INTERFERON_GAMMA_RESPONSE	HALLMARK_INTERFERON_GAMMA_RESPONSE	200	0.340363	0.958479	0.591607	1	1	8432
HALLMARK_GLYCOLYSIS	HALLMARK_GLYCOLYSIS	200	0.334836	0.937077	0.644995	1	1	5896
HALLMARK_PI3K_AKT_MTOR_SIGNALING	HALLMARK_PI3K_AKT_MTOR_SIGNALING	105	0.339102	0.913207	0.677874	1	1	9603
HALLMARK_APOPTOSIS	HALLMARK_APOPTOSIS	161	0.319507	0.883612	0.773389	1	1	4209
HALLMARK_COMPLEMENT	HALLMARK_COMPLEMENT	200	0.313598	0.882341	0.772727	1	1	7999
HALLMARK_ESTROGEN_RESPONSE_LATE	HALLMARK_ESTROGEN_RESPONSE_LATE	200	0.302214	0.848207	0.847737	1	1	4912
HALLMARK_UV_RESPONSE_DN	HALLMARK_UV_RESPONSE_DN	144	0.308826	0.84446	0.811241	1	1	6091
HALLMARK_COAGULATION	HALLMARK_COAGULATION	138	0.277571	0.766233	0.926045	1	1	6791
HALLMARK_ESTROGEN_RESPONSE_EARLY	HALLMARK_ESTROGEN_RESPONSE_EARLY	200	0.268369	0.746411	0.958932	1	1	6599
HALLMARK_HEME_METABOLISM	HALLMARK_HEME_METABOLISM	200	0.251422	0.701902	0.982618	1	1	10228
HALLMARK_TGF_BETA_SIGNALING	HALLMARK_TGF_BETA_SIGNALING	54	0.274825	0.689099	0.964245	1	1	5572
HALLMARK_NOTCH_SIGNALING	HALLMARK_NOTCH_SIGNALING	32	0.282192	0.650892	0.954717	1	1	10481
HALLMARK_DNA_REPAIR	HALLMARK_DNA_REPAIR	150	0.235	0.649296	0.997886	0.991361	1	10559
HALLMARK_TNFA_SIGNALING_VIA_NFKB	HALLMARK_TNFA_SIGNALING_VIA_NFKB	200	-0.604985	-2.29582	0	0	0	4826
HALLMARK_MYC_TARGETS_V2	HALLMARK_MYC_TARGETS_V2	58	-0.600846	-1.93013	0	0.00181159	0.001	5269
HALLMARK_MYC_TARGETS_V1	HALLMARK_MYC_TARGETS_V1	200	-0.485266	-1.85029	0	0.00120773	0.001	8958
HALLMARK_ANDROGEN_RESPONSE	HALLMARK_ANDROGEN_RESPONSE	100	-0.532868	-1.83554	0	0.000905797	0.001	7462
HALLMARK_UNFOLDED_PROTEIN_RESPONSE	HALLMARK_UNFOLDED_PROTEIN_RESPONSE	113	-0.507114	-1.78683	0	0.000724638	0.001	6811
HALLMARK_IL6_JAK_STAT3_SIGNALING	HALLMARK_IL6_JAK_STAT3_SIGNALING	87	-0.495377	-1.64866	0	0.00483092	0.005	3499
HALLMARK_FATTY_ACID_METABOLISM	HALLMARK_FATTY_ACID_METABOLISM	158	-0.437338	-1.62734	0	0.00879917	0.011	9008
HALLMARK_CHOLESTEROL_HOMEOSTASIS	HALLMARK_CHOLESTEROL_HOMEOSTASIS	74	-0.481324	-1.61092	0	0.0102808	0.014	5185
HALLMARK_XENOBIOTIC_METABOLISM	HALLMARK_XENOBIOTIC_METABOLISM	200	-0.392337	-1.4791	0	0.0289309	0.046	8201
HALLMARK_INFLAMMATORY_RESPONSE	HALLMARK_INFLAMMATORY_RESPONSE	200	-0.361829	-1.39162	0	0.0443038	0.074	3957
HALLMARK_MTORC1_SIGNALING	HALLMARK_MTORC1_SIGNALING	200	-0.366048	-1.38999	0	0.0420878	0.077	6406
HALLMARK_UV_RESPONSE_UP	HALLMARK_UV_RESPONSE_UP	158	-0.368175	-1.2903	0	0.0830077	0.152	6122
HALLMARK_IL2_STAT5_SIGNALING	HALLMARK_IL2_STAT5_SIGNALING	199	-0.323964	-1.26332	0	0.0925028	0.186	6342
HALLMARK_HYPOXIA	HALLMARK_HYPOXIA	200	-0.312679	-1.19242	0.0666667	0.144253	0.292	2643
HALLMARK_OXIDATIVE_PHOSPHORYLATION	HALLMARK_OXIDATIVE_PHOSPHORYLATION	200	-0.322638	-1.17601	0	0.153636	0.324	10547
HALLMARK_PROTEIN_SECRETION	HALLMARK_PROTEIN_SECRETION	96	-0.319218	-1.09392	0.211111	0.275492	0.532	8629
HALLMARK_REACTIVE_OXYGEN_SPECIES_PATHWAY	HALLMARK_REACTIVE_OXYGEN_SPECIES_PATHWAY	49	-0.316235	-1.00993	0.470238	0.509765	0.776	9538
HALLMARK_PEROXISOME	HALLMARK_PEROXISOME	104	-0.287961	-1.00416	0.439024	0.502806	0.791	8791
HALLMARK_BILE_ACID_METABOLISM	HALLMARK_BILE_ACID_METABOLISM	112	-0.274638	-0.948465	0.689655	0.662523	0.876	6484
HALLMARK_ADIPOGENESIS	HALLMARK_ADIPOGENESIS	200	-0.256392	-0.940564	0.807692	0.657431	0.889	8436
HALLMARK_PANCREAS_BETA_CELLS	HALLMARK_PANCREAS_BETA_CELLS	40	-0.277424	-0.828436	0.823529	0.898162	0.954	6854

## Sheet: Table S7
Table S7: Search for factors contributing to recurrence using Cox proportional hazards regression analysis
	patients (n = 26)	Univariate p value	Hazard Ratio (HR) (95% CI for HR)	Multivariate p value	Hazard Ratio (HR) (95% CI for HR)
Age, median (IQR)	74.5 (69.5-78.6)	0.95	1.00 (0.9-1.09)
BMI, median (IQR)	22.9 (20.4-25.3)	0.72	0.98 (0.86-1.11)
Inflammation stage
A1 (%)	11 (42.3)	0.33	1.57 (0.63-3.88)
A2 (%)	14 (53.8)
A3 (%)	1 (3.8)
Fibrosis
F1-2 (%)	14 (53.8)	0.68	1.23(0.45-3.39)
F3-4 (%)	12 (46.2)
Size [mm], median (IQR)	25 (17.75-30.25)	0.03	1.04 (1.00-1.08)	0.02	1.04 (1.01-1.08)
Tumor number, median (IQR)	1 (1-1)	0.76	1.22 (0.34-4.35)
TNM classification
I (%)	6 (23.1)	0.42	1.21 (0.76-1.91)
II (%)	10 (38.5)
III (%)	3 (11.5)
IVA (%)	4 (15.4)
IVB (%)	3 (11.5)
Differentiation
Well (%)	7 (26.9)	0.84	0.87 (0.24-3.18)
Mod (%)	19 (73.1)
Poor (%)	0 (0)
Hepatic vein invasion
vv0 (%)	25 (96.2)	0.54	0.05 (0.00-803.81)
vv1 (%)	1 (3.8)
Portal vein invasion
vp0 (%)	25 (96.2)	0.53	1.94 (0.25-15.11)
vp1 (%)	1 (3.8)
AFP, median (IQR)	4.7 (3-14.6)	0.98	1.00 (1.00-1.00)
DCP, median (IQR)	27.5 (19.8-87.5)	0.02	1.00 (1.00-1.00)	0.02	1.00 (1.00-1.00)
Abbreviations: BMI, body mass index; AFP, α-fetoprotein; DCP, des-γ-carboxy prothrombin
